# Supplementary material for: Investigating the transcriptional fingerprints of cocultured Saccharomyces cerevisiae and Lachancea thermotolerans in a model wine environment
Source: Front Microbiol. 2026 Jan 2;16:1720597. doi: 10.3389/fmicb.2025.1720597 (PMC12807978; doi:10.3389/fmicb.2025.1720597)
Supplement: Supplementary file 2 [file Table_2.XLSX]

## Sheet: Conacher et al. upregulated
S. cerevisiae			L. thermotolerans					Differential expression thresholds
Gene_IDs	log2FoldChange	padj	Gene_IDs	log2FoldChange	padj			|log2FC|	FDR
YLR340W	0.515051	0.0333095	KLTH0B02574p	4.51381	0.000318993			0	0.05
YGL123W	0.511434	0.0472309	KLTH0A02860p	1.24616	0.0152632
YPL131W	0.54615	0.0462549	KLTH0H03476p	1.0388	0.0325176
YLR075W	0.518697	0.0318383	KLTH0H16390p	1.52081	2.71979e-06
YLR029C	0.582924	0.0436831	KLTH0A01188p	0.936402	0.00820569
YBL092W	0.586862	0.0370669	KLTH0G04730p	0.753131	0.00923134
YGL189C	0.545758	0.0393083	KLTH0G02046p	1.2918	2.72475e-05
YDR064W	0.5309	0.0465277	KLTH0F00176p	0.788448	0.0178799
YDR025W	0.67245	0.0239068	KLTH0C00374p	0.450961	0.0420743
YKL180W	0.572119	0.0360511	KLTH0H06270p	1.31975	0.00721944
YFR031C-A	0.545081	0.0471485	KLTH0D00308p	1.39899	9.83408e-09
YDR450W	0.564177	0.0364417	KLTH0D05258p	1.20658	0.00375468
YMR120C	0.720766	0.0453166	KLTH0B04774p	1.19828	0.00099027
YML026C	0.650346	0.0369066	KLTH0B09328p	0.90614	0.00127797
YMR242C	0.562134	0.0471007	KLTH0F01738p	1.35006	0.00528116
YLR061W	0.674142	0.0218934	KLTH0F14850p	0.967939	0.0312418
YBR048W	0.487841	0.0378559	KLTH0G02420p	2.33925	0.00865475
YHR010W	0.630684	0.0357048	KLTH0G15488p	1.22864	0.0161409
YDL075W	0.530542	0.0484901	KLTH0F06732p	0.780826	0.00126485
YLR185W	0.700827	0.0409142	KLTH0F01144p	1.13849	0.00153308
YMR143W	0.474602	0.0432287	KLTH0G05786p	1.6052	0.00132815
YDL083C	0.530476	0.0444664	KLTH0F01518p	0.715513	0.0311784
YDR037W	0.414075	0.0305291	KLTH0C11396p	0.91677	0.000503878
YGL234W	0.621019	0.0217834	KLTH0D11264p	0.67125	0.0461032
YDL082W	0.473492	0.0490892	KLTH0H13860p	0.866555	0.0227487
YPR035W	0.753339	0.00160652	KLTH0E16456p	0.722604	0.0427114
YOL121C	0.526072	0.0452359	KLTH0C11924p	1.05981	0.0036981
YIL133C	0.533722	0.0275309	KLTH0F01254p	0.632964	0.0322226
YPR145W	0.566719	1.91e-14	KLTH0G07436p	1.17438	0.00866831
YDL039C	0.810646	0.0133377	KLTH0F09416p	1.37701	0.000607631
YBR249C	0.564654	0.00142383	KLTH0F11550p	0.649531	0.0289428
YJR094W-A	0.609561	0.0471485	KLTH0H11418p	0.75241	0.0287095
YMR246W	0.378781	0.0175472	KLTH0C07546p	0.974402	0.042352
YGR061C	0.507966	0.0281644	KLTH0E05852p	1.28379	0.000976431
YER081W	0.368959	9.23e-07	KLTH0D00418p	2.02373	1.93524e-07
YER055C	0.407198	0.000520879	KLTH0F01276p	0.651875	0.0266234
YPL226W	0.432065	0.0272127	KLTH0E07678p	1.02612	0.00227604
YBL076C	0.355698	0.0234775	KLTH0H11462p	1.69397	0.00160501
YHR019C	0.311936	0.00860837	KLTH0G18986p	1.14107	0.00104677
YPL090C	0.52857	0.0310897	KLTH0G19558p	1.20075	0.000172381
YMR300C	0.717952	0.0136184	KLTH0B06182p	1.17586	1.9549e-05
YBR115C	0.270731	0.000109868	KLTH0F16610p	0.925753	0.0047445
YLR413W	0.593803	0.000960623	KLTH0C06798p	0.81279	0.0214149
YCR053W	0.352831	0.0156766	KLTH0A00726p	0.955847	0.000993767
YAR015W	0.671701	0.0154637	KLTH0G18788p	0.490128	0.0365344
YOR128C	0.436252	0.00246628	KLTH0D13750p	0.78768	0.0081911
YPL198W	0.560205	0.0127948	KLTH0E02882p	1.43447	0.00355769
YIL069C	0.55292	0.0450815	KLTH0A05478p	1.34948	2.02076e-05
YHR020W	0.403151	0.0453166	KLTH0F04422p	0.778576	0.00737656
YER052C	0.370366	0.0163913	KLTH0F12562p	0.892866	0.000751139
YOR234C	0.552219	0.0472309	KLTH0C07854p	0.615745	0.0234373
YER056C	0.455517	0.00268922	KLTH0C01188p	0.761418	0.00241441
YOL158C	0.575976	0.0368382	KLTH0C07172p	0.901415	0.0145186
YGL202W	0.274279	0.00465048	YIM1-1	1.6823	1.74173e-05
YLR060W	0.307216	0.0305291	KLTH0A08008p	1.16923	1.48575e-05
YLR264W	0.896933	0.0175472	KLTH0D16984p	1.70189	3.83599e-07
YPR069C	0.367869	0.0402272	KLTH0A05456p	1.20611	0.00830001
YNL220W	0.271499	0.0170835	KLTH0A04070p	1.60529	2.84678e-05
YKL156W	0.459466	0.0219218	KLTH0C00286p	0.644545	0.00209318
YER009W	0.329467	0.0357048	KLTH0B01276p	0.63625	0.0288564
YNR053C	0.632515	0.0175472	KLTH0H10142p	1.20721	0.000997085
YGR185C	0.315406	0.0472309	KLTH0G12122p	0.690742	0.0257039
YJR047C	0.668384	0.0203722	KLTH0E06644p	1.28345	0.000468579
YPL273W	0.633034	0.000508006	KLTH0C05676p	1.03343	0.020967
YLR192C	0.240913	0.0240405	KLTH0G11748p	0.983267	0.0472608
YEL040W	0.377238	0.0149367	KLTH0E16148p	0.682947	0.00652242
YOR184W	0.353595	0.0322328	KLTH0F02046p	0.908816	0.00835418
YKL211C	0.317874	0.0299504	KLTH0B03982p	2.27253	1.53588e-05
YMR108W	0.231054	0.0368332	KLTH0D16412p	0.566798	0.0268595
YOR153W	0.664005	2.98e-08	KLTH0A04356p	0.885176	0.0252927
YLR172C	0.40892	0.0266762	KLTH0G17094p	0.783134	0.0480205
YJR109C	0.615499	0.00966005	KLTH0D13002p	0.735345	0.0388964
YKR080W	0.78026	0.0175472	KLTH0A02420p	0.937677	0.0356677
YDR508C	0.247871	0.0316586	KLTH0H10054p	0.641411	0.00131778
YFL034C-A	0.745246	0.00634487	KLTH0G05192p	0.906234	0.00296817
YML022W	0.556247	0.0289111	KLTH0B01870p	0.684387	0.0449524
YPR016C	0.373776	0.0204611	KLTH0E16852p	0.686137	0.00077162
YOR222W	0.470549	0.000365154	KLTH0H09922p	1.27971	0.00625679
YIL116W	0.239968	0.0191377	KLTH0F00638p	0.882476	0.00017708
YDL037C	0.959613	0.00231308	KLTH0F02200p	0.402344	0.0465585
YMR093W	0.512346	0.0207372	KLTH0G11000p	1.19679	0.000118478
YPL212C	0.438164	0.0373908	KLTH0G06490p	0.676391	0.00794647
YER090W	0.299329	0.00020494	KLTH0C08492p	0.648244	0.0480757
YBR068C	0.356185	7.33e-08	KLTH0H11990p	0.520744	0.0314866
YOR323C	0.246983	0.0238436	KLTH0F15972p	0.589755	0.0213211
YOR294W	0.745058	0.0465977	KLTH0E13112p	1.45086	0.000660864
YCR072C	0.575505	0.0441258	KLTH0D10648p	0.631951	0.0140573
YBR238C	0.535031	0.0484994	KLTH0H02420p	1.14286	0.00796171
YJL191W	0.654424	0.0213789	KLTH0F05214p	0.495244	0.0309895
YOR381W	0.583465	0.0447589	KLTH0F00880p	1.04856	0.00873866
YDR144C	0.562231	0.00809706	KLTH0H00880p	0.634082	0.00299006
YGR208W	0.375414	0.0444664	KLTH0B02222p	0.585439	0.0187878
YML125C	0.368214	0.00586282	KLTH0E09812p	0.571674	0.0148586
YNL256W	0.327173	0.0453166	KLTH0A01650p	0.745911	0.020967
YNR046W	0.510947	0.0484353	KLTH0B09944p	0.740795	0.0159785
YMR277W	0.317235	0.0333381	KLTH0G15796p	0.834323	0.0236009
YMR215W	0.209508	0.0127948	KLTH0F11088p	1.06406	0.00523144
YOR101W	0.635429	0.0471007	KLTH0G11308p	1.4645	1.2964e-05
YER007C-A	0.486465	0.00975879	KLTH0H03520p	0.729939	0.042195
YHR013C	0.325429	0.00831899	KLTH0F18876p	0.969166	0.00216644
YGL097W	0.258553	0.019424	KLTH0C09724p	1.11666	0.000776843
YBR248C	0.229324	0.0483166	KLTH0F17270p	1.12097	8.14486e-06
YMR189W	0.605194	0.0387645	KLTH0A00990p	0.627256	0.0119138
YDR245W	0.27125	0.0452921	KLTH0D01650p	1.17529	0.0198444
YIL009W	0.299102	0.0262206	KLTH0E02948p	1.17568	9.57154e-05
YOR359W	0.432537	0.0149367	KLTH0H11506p	0.643931	0.00209698
YGR173W	0.512357	0.0175472	KLTH0F15950p	0.541331	0.0402503
YBR104W	0.461281	0.0162893	KLTH0D09944p	1.93731	1.0832e-06
YGR195W	0.484548	0.0166976	SNR19	12.0538	1.8117e-19
YPL092W	0.42192	0.000477206	KLTH0C06490p	1.00567	0.000900969
YDR006C	0.259471	0.0324013	KLTH0F09042p	1.26672	0.0278194
YAR002W	0.362283	0.0011104	KLTH0A04092p	1.0203	0.00129215
YER061C	0.388291	0.0234775	KLTH0F01298p	0.574366	0.0450387
YMR123W	0.487289	0.0435646	KLTH0G16676p	0.620389	0.00128431
YOR306C	0.409377	0.00231308	KLTH0G19756p	1.25818	1.05233e-06
YDR156W	0.46201	0.00881439	RPR1	12.1275	9.89727e-20
YDR339C	0.381	0.0489869	KLTH0E14564p	0.891757	0.0318037
YOR337W	0.421863	0.0123941	KLTH0H10516p	0.924799	0.0110667
YHL039W	0.44706	0.00890978	KLTH0F10472p	0.441206	0.0398924
YDL111C	0.362868	0.0175472	KLTH0D00660p	0.593393	0.0433554
YLR403W	0.210044	0.0484224	KLTH0H13596p	0.67554	0.00498837
YNL001W	0.402681	0.0257278	KLTH0E06754p	1.05837	0.00521438
YIL079C	0.530767	0.0310897	KLTH0E13134p	2.471	2.08453e-08
YIL158W	0.373087	0.0217834	SCR1	11.9952	9.89727e-20
YKR026C	0.343167	0.0175472	KLTH0G01276p	0.486538	0.0218476
YDR153C	0.207779	0.0339754	KLTH0H10648p	0.511797	0.0181675
YDR019C	0.666391	0.0384584	KLTH0G15312p	1.05195	0.0331504
YDR184C	0.691294	0.0265681	KLTH0H02530p	0.934963	0.000167413
YPR119W	0.251744	0.02862	KLTH0C01144p	0.938219	0.0306228
YIR011C	0.317277	0.018169	KLTH0F19954p	0.949697	0.00272257
YDR089W	0.558906	4.65e-11	KLTH0F08140p	0.663862	0.0137452
YDL088C	0.296022	0.0409142	KLTH0F19492p	0.761874	0.0236009
YKL008C	0.284759	0.00798607	RUF21	10.8406	1.76378e-16
YBR085W	0.451944	0.0201131	SNR30	11.6101	7.75288e-19
YOR160W	0.332132	0.0163521	TLC1	11.746	1.25518e-19
YGL058W	0.253213	0.021991	KLTH0C00968p	0.943993	0.00134246
YLR073C	0.662522	0.00497631	KLTH0G14718p	0.938373	0.0234229
YLR287C	0.438491	0.0479143	KLTH0F07612p	0.600375	0.00283169
YHL029C	0.256737	0.0429709	KLTH0D03652p	1.22794	0.00206378
YKL018W	0.38397	0.0305542	KLTH0G02156p	0.872027	0.00272294
YNL238W	0.183838	0.0484901	KLTH0F01188p	0.685667	0.00339548
YBR271W	0.676561	0.0262206	Q0158	1.77939	0.00181224
YML023C	0.455943	0.0219218	KLTH0G16126p	0.648417	0.0465585
YMR153W	0.207274	0.0318383	KLTH0C00418p	1.52808	7.51691e-09
YGL117W	0.706304	0.000106656	KLTH0H15532p	0.727641	0.0137666
YGR033C	0.259622	0.0445608	KLTH0B08272p	0.62725	0.0420743
YFL051C	1.05719	0.000439026	KLTH0C01518p	1.40127	0.000366632
YPR058W	0.281151	0.0357048	SNR31	11.5885	3.62639e-19
YML043C	0.463168	0.0162893	KLTH0F16896p	0.660417	0.0106294
YOR092W	0.221405	0.0262206	KLTH0B09042p	1.08288	0.000209681
YHR122W	0.323209	0.0177309	RGT1	0.79202	0.0297935
YAR050W	0.694673	0.00318649	KLTH0F01166p	0.779204	0.00731467
YPL202C	0.327282	0.00692198	SNR44	11.4766	1.87519e-18
YHR079C	0.233049	0.0479166	KLTH0B01980p	0.813707	0.00090505
YDR311W	0.268619	0.030582	KLTH0D02926p	0.729989	0.00834188
YOR315W	0.43003	0.0217405	KLTH0H05698p	1.34954	4.0476e-06
YOL141W	0.718154	0.0305291	KLTH0B06094p	0.940771	0.00330698
YPL011C	0.368936	0.00317089	KLTH0E15862p	0.559246	0.00796171
YJL110C	0.309507	0.0272127	KLTH0H00330p	0.58177	0.0465135
YDR067C	0.328494	0.00138269	KLTH0B06006p	0.901183	0.00142532
YKR036C	0.411858	0.00392435	KLTH0H10978p	0.675777	0.00938843
YOR377W	0.520869	0.0225769	KLTH0C03102p	0.545599	0.0124841
YHR211W	0.636859	0.00273853	KLTH0E02904p	1.01342	0.0157414
YGR166W	0.269454	0.0262206	KLTH0C05148p	1.0193	6.83435e-05
YGL070C	0.322822	0.00503197	KLTH0H11308p	0.761646	0.0074135
YBR254C	0.339067	0.0185726	KLTH0G17556p	0.528966	0.0460056
YJL025W	0.450544	0.00609427	SNR17A	11.1128	2.91932e-17
YHL026C	0.368172	0.048992	KLTH0C01650p	0.637127	0.0085446
YDR259C	0.372311	0.0387645	KLTH0G07854p	0.537857	0.0235945
YKR061W	0.288928	0.0436831	KLTH0E16588p	1.55837	0.00011876
YDR489W	0.292302	0.0387645	KLTH0H06402p	0.959245	0.0109207
YOR129C	0.267859	0.0346257	KLTH0B06314p	1.30421	0.00017708
YBL071W-A	0.704639	0.00609427	KLTH0G19624p	0.602673	0.0198453
YLR275W	0.335895	0.0322328	KLTH0B10472p	0.917565	0.00129154
YBR056W-A	0.84152	0.0354383	RUF20	10.9687	5.57244e-17
			KLTH0D07392p	1.69112	8.26909e-05
			KLTH0F05126p	0.523551	0.0480205
			KLTH0H08382p	0.502389	0.0279998
			KLTH0G01782p	0.567644	0.0317616
			KLTH0F15796p	0.611996	0.0109545
			KLTH0C10604p	0.58206	0.0134922
			SNR11	9.87798	1.17371e-13
			KLTH0E11550p	0.806396	0.0492337
			KLTH0B09614p	0.640225	0.0252697
			KLTH0H03542p	0.507047	0.0278608
			KLTH0E06182p	0.890298	0.0479126
			KLTH0H13376p	0.967984	0.00385734
			LSR1	9.79128	1.27575e-13
			SNR43	9.84199	1.16026e-13
			KLTH0D10934p	0.69368	0.00805236
			KLTH0H10582p	0.470673	0.040883
			KLTH0G16830p	0.784508	0.00287532
			KLTH0B06402p	1.4265	0.0108622
			KLTH0D06534p	0.871709	0.0133403
			KLTH0E16808p	0.779328	0.0192863
			KLTH0H00572p	0.509424	0.0439327
			KLTH0G01584p	1.47562	0.0135501
			KLTH0H02156p	0.825963	0.00493065
			SNR76	10.6054	1.13384e-15
			KLTH0A01892p	0.571918	0.0427684
			KLTH0D06314p	0.587261	0.015576
			KLTH0F09174p	1.98523	8.52312e-09
			KLTH0G13816p	0.71555	0.0171287
			KLTH0C03190p	0.965779	4.05134e-05
			KLTH0F00110p	1.38384	4.80006e-12
			KLTH0E07106p	1.01589	0.000499291
			KLTH0F03300p	0.708346	0.0460366
			KLTH0E09504p	0.683429	0.0158828
			KLTH0E03080p	1.37872	0.00526104
			KLTH0G19162p	0.540521	0.0398144
			KLTH0F12496p	0.529742	0.041444
			KLTH0F14938p	1.00375	0.00346993
			KLTH0G05566p	0.683022	0.00138307
			NTG1	0.911164	0.0383667
			KLTH0H14102p	0.489665	0.0477738
			KLTH0F19228p	0.509631	0.019855
			KLTH0E16544p	0.584175	0.0107638
			KLTH0C01540p	1.21897	1.52173e-05
			KLTH0H05280p	1.3259	0.00498837
			KLTH0A04994p	0.579183	0.0214072
			KLTH0F12342p	0.962846	0.000118478
			KLTH0F13838p	0.614295	0.0371259
			KLTH0H14366p	0.938726	0.00339548
			KLTH0G02310p	0.801412	0.0373966
			KLTH0D15290p	0.717757	0.0146856
			SNR4	10.3502	4.90571e-15
			RTC4	0.782986	0.0480555
			KLTH0H04884p	1.53819	2.30397e-05
			KLTH0D00440p	2.73615	2.05542e-08
			SNR8	10.0073	1.17371e-13
			SNR37	9.84747	7.07259e-13
			KLTH0B08734p	0.704372	0.0411416
			KLTH0F04972p	1.73208	0.000485049
			KLTH0B01342p	0.787409	0.0110667
			KLTH0A05984p	1.45407	0.00035059
			KLTH0D04290p	1.04608	0.00880885
			KLTH0A05170p	0.577801	0.0135501
			KLTH0E02552p	0.871518	0.000174713
			KLTH0H02376p	0.928362	0.0191106
			SNR3	3.28873	6.29675e-12
			ADI1	0.549078	0.0479126
			KLTH0F04444p	0.774503	0.0155739
			KLTH0D06996p	0.891615	0.000483961
			ICR1	6.41197	3.21082e-22
			NME1	8.79055	2.08328e-10
			KLTH0G01914p	1.00595	0.0368207
			SNR42	9.94827	1.17636e-13
			KLTH0H11682p	0.605085	0.0257754
			SNR18	9.8836	1.17371e-13
			SNR86	8.92885	2.25669e-11
			KLTH0G05742p	1.31294	0.000286737
			TP(UGG)N2	9.89172	1.17371e-13
			KLTH0G03608p	0.645236	0.00606757
			SNR84	8.91543	2.82136e-11
			XP_002556508.1	0.529726	0.0331323
			KLTH0F09658p	0.724122	0.0242354
			KLTH0F05830p	0.717975	0.00506814
			SNR40	9.58782	2.35228e-12
			SNR17B	9.65394	1.32083e-12
			KLTH0B01474p	0.917439	0.0161248
			KLTH0H02728p	0.839289	0.000257583
			KLTH0F13420p	0.647455	0.0117816
			KLTH0E01562p	1.71323	1.05233e-06
			KLTH0E06226p	0.557083	0.0398144
			KLTH0G11044p	0.562482	0.0120763
			KLTH0F04114p	0.788267	0.00283697
			KLTH0B04818p	0.572735	0.0325531
			SNR35	9.64742	9.5411e-13
			KLTH0D11418p	0.602219	0.0247501
			KLTH0E15752p	0.504717	0.0472608
			KLTH0G03014p	0.916167	0.0173383
			KLTH0G10142p	0.601504	0.0480205
			KLTH0F15136p	0.838442	0.00261619
			SNR63	9.52091	1.25191e-12
			SNR77	9.3756	6.38077e-12
			SNR128	9.26792	2.25669e-11
			KLTH0B07326p	2.04323	2.54984e-05
			KLTH0G17314p	0.717903	0.00403052
			KLTH0G17446p	0.91071	0.0189453
			KLTH0F11484p	0.937638	0.00107363
			SNR33	9.44707	1.99945e-12
			KLTH0A02970p	0.759766	0.0236009
			SNR70	9.41868	3.01762e-12
			KLTH0C03212p	1.04655	0.0174367
			KLTH0A04664p	0.849462	0.00122155
			SRG1	9.32854	5.27379e-12
			KLTH0B06028p	0.83915	0.00320314
			KLTH0G05764p	1.21664	0.00903718
			SNR62	9.24487	7.95148e-12
			KLTH0C04796p	0.703266	0.00992504
			KLTH0E04356p	0.515916	0.0356677
			SNR45	8.27969	2.32851e-09
			SNR68	9.29189	4.97606e-12
			KLTH0G19360p	0.832923	0.00445089
			SNR34	8.95559	1.02779e-10
			SNR67	9.168	2.25669e-11
			KLTH0E10076p	0.617376	0.0329205
			SNR9	8.24193	1.42614e-09
			KLTH0G19492p	1.36167	0.0021974
			SNR41	9.15431	1.39816e-11
			TE(UUC)K	9.02283	1.03361e-10
			SNR24	7.98145	7.07968e-09
			KLTH0E04422p	0.80381	0.00277932
			KLTH0C03124p	0.548151	0.0331226
			KLTH0D04048p	0.644792	0.00686337
			KLTH0C05654R	1.66008	0.000386256
			KLTH0E13222p	1.1271	0.00102612
			KLTH0H05324p	0.72194	0.0269278
			KLTH0A03146p	0.775731	0.0497181
			KLTH0B00418p	0.867224	0.00540029
			KLTH0B08140p	0.679269	0.0124339
			KLTH0F13640p	0.635543	0.0194539
			KLTH0F07678p	0.536567	0.0410958
			KLTH0C11836p	1.74633	1.53588e-05
			SNR190	7.6844	5.36791e-08
			SNR39	8.8474	8.06079e-11
			KLTH0C04774p	1.06613	0.0122023
			KLTH0E16610p	0.963531	0.00417195
			SNR82	8.52175	9.78427e-10
			KLTH0F07898p	0.684134	0.0385913
			SNR57	8.66119	2.44826e-10
			SNR80	8.47819	1.14143e-09
			SNR46	8.30241	7.07968e-09
			SNR14	8.56159	5.25249e-10
			SNR55	8.43734	1.66413e-09
			KLTH0D00220p	0.684331	0.00731467
			SNR13	7.34679	2.92174e-07
			SNR52	8.21456	8.4568e-09
			RGI1	1.9511	0.0311784
			KLTH0G00880p	0.72942	0.0153054
			KLTH0H01672p	0.934947	0.00712048
			KLTH0D14454p	0.685046	0.0492337
			SNR72	8.2653	5.34007e-09
			SNR6	7.47781	1.06133e-07
			KLTH0D02464p	1.1575	0.00329503
			SNR47	8.22819	5.08765e-09
			SNR83	8.07571	1.58037e-08
			SNR81	8.31182	3.11568e-09
			SNR73	8.02195	3.08921e-08
			SNR51	8.19191	5.5475e-09
			SNR191	8.15614	9.83408e-09
			SNR56	8.08408	1.41208e-08
			SNR85	8.19816	4.82819e-09
			SNR66	8.14024	7.07968e-09
			SNR54	8.13848	7.66151e-09
			KLTH0C00352p	1.25834	0.0312546
			KLTH0B01782p	0.996895	0.000971062
			SNR69	8.15822	7.07968e-09
			KLTH0E15642p	1.01614	0.00170173
			SNR61	7.16365	6.61227e-07
			SNR38	8.04	1.78705e-08
			KLTH0A00110p	0.95804	0.0218345
			SNR48	8.13368	8.52312e-09
			SNR32	7.96786	2.28063e-08
			SNR5	8.04919	1.10547e-08
			SNR75	7.99954	1.49372e-08
			SNR10	7.68306	5.32427e-07
			RUF23	6.09295	2.58774e-06
			KLTH0E13508p	1.05353	0.00731058
			SNR36	7.82254	4.10045e-08
			SNR78	6.71449	6.52564e-06
			SNR49	6.71576	8.17947e-06
			KLTH0F15708p	1.82045	0.000734557
			SNR39B	7.26065	3.09268e-06
			SNR79	7.21958	4.8125e-06
			TH(GUG)E1	7.65705	1.15841e-07
			SNR64	7.4742	7.17017e-07
			SNR74	7.08472	6.60472e-06
			TP(AGG)N	6.42102	2.5766e-05
			TP(UGG)H	6.19665	7.79343e-05
			SNR71	7.33243	1.05233e-06
			RDN5-1	2.25312	0.0142712
			SNR189	7.06032	6.20788e-06
			TQ(UUG)B	6.12577	0.000146351
			TP(UGG)F	7.26874	1.71684e-06
			SNR87	7.21143	2.58207e-06
			TG(CCC)O	7.0765	1.18092e-05
			TP(UGG)L	6.9954	9.10723e-06
			SNR58	7.02374	8.47793e-06
			TP(AGG)C	6.93095	9.11892e-06
			TP(UGG)O3	6.9695	6.37362e-06
			TL(GAG)G	6.70695	3.03955e-05
			TV(AAC)E2	6.1269	0.00108154
			KLTH0A07722p	1.65986	0.0137534
			IRT1	6.5571	7.84899e-05
			TR(ACG)J	6.45434	0.00010339
			SNR161	6.66558	3.03955e-05
			TK(UUU)P	6.64656	3.02141e-05
			TW(CCA)P	6.21918	0.000435974
			RNA170	6.67595	3.02141e-05
			TQ(UUG)H	4.54904	0.00346993
			TF(GAA)P1	6.609	3.61979e-05
			TY(GUA)M1	6.54451	7.68679e-05
			SNR65	5.63921	0.000688284
			TR(CCG)L	6.2708	0.000495406
			TQ(UUG)D3	1.90872	0.0194539

## Sheet: Conacher et al. downregulated
S. cerevisiae			L. thermotolerans					Differential expression thresholds
Gene_IDs	log2FoldChange	padj	Gene_IDs	log2FoldChange	padj			|log2FC|	FDR
YJL052W	-1.03301	0.0472309	KLTH0F15180p	-0.678658	0.00171667			0	0.05
YGR144W	-1.67914	0.000244184	XP_002555804.1	-0.778298	0.0152632
YML028W	-0.543077	2.98e-08	XP_002553456.1	-0.623802	0.0325176
YOR071C	-1.39701	9.66e-05	XP_002556040.1	-0.78061	2.71979e-06
YMR297W	-0.724395	0.0197356	XP_002553690.1	-0.611634	0.00820569
YLL039C	-0.851595	0.0166976	XP_002554162.1	-0.687792	0.00923134
YER091C	-0.542951	0.023793	KLTH0B07744p	-0.662687	2.72475e-05
YGR260W	-2.18217	2.52e-15	KLTH0H11902p	-0.847244	0.0178799
YLR134W	-2.11197	4.89e-08	XP_002553159.1	-0.648066	0.0420743
YLR303W	-1.1531	0.00253927	XP_002554947.1	-0.831225	0.00721944
YJR121W	-0.614657	0.000115037	RPS1	-0.679254	9.83408e-09
YCL040W	-1.09738	0.0472309	XP_002554583.1	-0.749437	0.00375468
YMR173W	-0.921456	0.0354194	XP_002553867.1	-0.666071	0.00099027
YJR045C	-0.373827	0.0197356	KLTH0D04466p	-0.750945	0.00127797
YLR259C	-0.48328	3.42e-06	XP_002556151.1	-0.66866	0.00528116
YHR104W	-0.880743	0.0130586	XP_002554050.1	-0.698239	0.0312418
YDL244W	-3.04748	6.98e-14	XP_002553726.1	-0.603424	0.00865475
YNL055C	-0.510391	0.0365097	XP_002555240.1	-0.804833	0.0161409
YDR345C	-0.4889	0.0086794	XP_002554104.1	-0.594937	0.00126485
YOL055C	-0.425738	0.00731311	RPS0	-0.789519	0.00153308
YOL159C	-1.46697	8.25e-06	XP_002554034.1	-0.765054	0.00132815
YPL274W	-1.15887	0.00135802	KLTH0F05610p	-0.540072	0.0311784
YDL022W	-0.344914	0.00412505	XP_002554983.1	-0.673191	0.000503878
YGR055W	-0.764219	0.00274388	XP_002554607.1	-0.968721	0.0461032
YBL099W	-0.413213	0.00291466	XP_002556522.1	-0.675124	0.0227487
YKL096W	-0.297252	0.00714707	KLTH0F01782p	-0.954697	0.0427114
YBL030C	-0.541502	0.00339381	KLTH0G01188p	-0.972051	0.0036981
YKR046C	-0.621168	0.0104988	XP_002554035.1	-0.710178	0.0322226
YPL095C	-1.17006	0.000448274	KLTH0C07018p	-1.38215	0.00866831
YPL004C	-0.571045	0.0142052	XP_002552090.1	-0.672352	0.000607631
YJR156C	-3.28821	2.87e-07	XP_002556073.1	-0.63838	0.0289428
YDR516C	-0.955565	0.0185726	KLTH0F10758p	-0.613595	0.0287095
YLR178C	-1.20124	0.0175472	XP_002552563.1	-0.708152	0.042352
YML070W	-0.396829	0.0333381	XP_002552288.1	-0.924136	0.000976431
YMR251W-A	-0.736239	0.00180022	XP_002555236.1	-0.639546	1.93524e-07
YOR317W	-0.480024	0.0136184	XP_002552482.1	-0.596995	0.0266234
YBR054W	-1.43105	6.62e-06	XP_002553535.1	-0.596153	0.00227604
YFR047C	-1.33496	1.68e-05	XP_002556222.1	-0.705457	0.00160501
YOR374W	-1.71186	0.0149367	XP_002556280.1	-0.664338	0.00104677
YDR284C	-0.475731	0.00246424	XP_002551512.1	-0.627302	0.000172381
YHR008C	-0.362626	0.0367423	XP_002555193.1	-0.715297	1.9549e-05
YER103W	-1.14196	0.00634487	XP_002555425.1	-0.578062	0.0047445
YLR438W	-0.813131	0.0123941	XP_002555977.1	-0.50121	0.0214149
YKL085W	-0.566952	0.00886748	XP_002553040.1	-0.663894	0.000993767
YPL258C	-0.614692	0.00169265	XP_002555386.1	-0.642509	0.0365344
YNL254C	-0.554145	0.0185726	KLTH0G18502p	-0.841189	0.0081911
YKL150W	-0.54917	1.62e-05	XP_002556126.1	-0.601025	0.00355769
YLR231C	-1.05863	1.14e-07	XP_002555798.1	-0.570552	2.02076e-05
YJR077C	-0.5258	0.00744341	XP_002555271.1	-0.560219	0.00737656
YNL015W	-0.608133	0.0484994	XP_002554805.1	-0.495651	0.000751139
YBR039W	-0.576076	0.00147106	XP_002555838.1	-0.73772	0.0234373
YPR121W	-1.72466	3.34e-07	KLTH0D08426p	-0.660744	0.00241441
YIL046W	-0.527506	0.0318383	KLTH0A07590p	-0.900722	0.0145186
YGL062W	-0.64424	0.00246424	XP_002553285.1	-0.617992	1.74173e-05
YBL045C	-0.682976	0.00120069	XP_002552069.1	-0.609701	1.48575e-05
YBL064C	-0.722755	0.0323455	KLTH0B06468p	-0.911567	3.83599e-07
YOR230W	-0.532403	1.93e-06	XP_002555291.1	-0.600442	0.00830001
YBL022C	-0.273774	0.00963571	XP_002553355.1	-0.60214	2.84678e-05
YFR053C	-1.99739	0.0272127	XP_002553177.1	-0.510746	0.00209318
YMR170C	-0.787333	0.0162893	KLTH0D15070p	-0.897771	0.0288564
YOR136W	-0.710106	0.0229186	KLTH0H03190p	-0.662579	0.000997085
YJL056C	-0.499071	0.000370387	KLTH0E08998p	-0.718118	0.0257039
YKL195W	-0.390862	0.00231308	XP_002556281.1	-0.723839	0.000468579
YMR169C	-1.42113	0.00446417	KLTH0D15906p	-0.829448	0.020967
YMR090W	-0.750223	0.00899754	KLTH0A05038p	-1.06805	0.0472608
YGL121C	-1.50092	0.00161273	KLTH0G14344p	-0.81605	0.00652242
YMR002W	-0.560692	0.00874756	XP_002556532.1	-0.903962	0.00835418
YLR258W	-1.16284	0.0234775	XP_002552667.1	-1.10349	1.53588e-05
YJR025C	-2.13423	4.61e-06	KLTH0B01496p	-0.813335	0.0268595
YJR059W	-0.413469	0.0272127	KLTH0H01166p	-0.788364	0.0252927
YPR191W	-0.76597	1.25e-06	KLTH0G00682p	-0.532684	0.0480205
YGL156W	-1.06604	0.00392435	KLTH0F11660p	-0.604907	0.0388964
YGR244C	-0.835593	0.000412935	KLTH0G00946p	-1.20843	0.0356677
YKL165C	-0.345135	0.0154557	KLTH0D12584p	-1.02536	0.00131778
YDR148C	-0.495239	0.00378361	KLTH0D09152p	-0.512613	0.00296817
YOR185C	-1.42428	0.00394164	KLTH0F07150p	-0.689904	0.0449524
YLR304C	-0.710709	0.00344169	KLTH0F14630p	-0.682256	0.00077162
YGR231C	-0.303555	0.00268596	KLTH0D13596p	-0.730071	0.00625679
YMR086W	-0.410647	0.00180022	XP_002552843.1	-0.746534	0.00017708
YJL101C	-0.516267	0.0221875	KLTH0D09328p	-1.3721	0.0465585
YKL201C	-0.567355	0.0175472	KLTH0A03344p	-1.07216	0.000118478
YBR222C	-0.365842	0.00797029	NIP1	-0.605959	0.00794647
YNR001C	-0.80475	0.000627576	KLTH0C06534p	-0.739559	0.0480757
YIL155C	-1.44244	0.000520879	KLTH0A05192p	-0.593529	0.0314866
YGR235C	-0.388405	0.0429709	KLTH0E02816p	-0.808645	0.0213211
YNL052W	-0.978854	2.99e-08	KLTH0H12078p	-0.604952	0.000660864
YDL110C	-0.512855	0.0322328	KLTH0A03102p	-0.755687	0.0140573
SNR19	-1.26024	0.018169	KLTH0E01342p	-0.690923	0.00796171
YJR010W	-1.07767	1e-07	KLTH0C05192p	-0.601425	0.0309895
YLR069C	-0.663483	0.000520879	KLTH0F18524p	-0.733894	0.00873866
YMR031C	-0.440161	0.0299266	KLTH0F10384p	-0.848468	0.00299006
YNL037C	-0.556076	0.0244854	KLTH0C03344p	-0.785588	0.0187878
YML004C	-0.270939	0.016951	XP_002553851.1	-0.729076	0.0148586
YOL057W	-0.226503	0.0322328	PRT1	-0.687493	0.020967
YMR089C	-0.316963	0.00351041	KLTH0D13332p	-0.7669	0.0159785
YPL078C	-0.378792	2.26e-06	KLTH0D11440p	-0.632748	0.0236009
YDR298C	-0.333792	0.0190297	KLTH0H15334p	-0.659544	0.00523144
YNL173C	-0.605856	0.00189408	KLTH0F18414p	-0.602554	1.2964e-05
YOR065W	-1.07318	8.2e-05	XP_002551694.1	-0.786725	0.042195
YER141W	-0.737111	0.00018693	KLTH0D03916p	-0.979988	0.00216644
YHR037W	-0.474336	0.00465048	KLTH0D03784p	-0.692741	0.000776843
YPL159C	-0.568466	0.000109868	KLTH0G18634p	-0.679747	8.14486e-06
YJR078W	-3.14816	3.1e-15	XP_002554172.1	-0.645419	0.0119138
YFR030W	-0.693297	0.00181487	TIF32	-0.563334	0.0198444
YGL187C	-0.878132	0.000109868	KLTH0H13024p	-0.7176	9.57154e-05
YHL004W	-0.363183	0.0317226	KLTH0E01914p	-0.918692	0.00209698
SCR1	-0.986767	0.0160502	KLTH0C05390p	-0.682982	0.0402503
YGR088W	-1.24915	0.0213789	KLTH0H06446p	-0.822907	1.0832e-06
YJL066C	-0.642115	0.00651598	KLTH0C06292p	-1.10684	1.8117e-19
YFR015C	-1.12053	0.018169	KLTH0F03586p	-1.43416	0.000900969
YMR271C	-1.22684	0.018169	KLTH0B09570p	-0.751772	0.0278194
YBR241C	-0.914236	0.0162293	KLTH0G06776p	-0.749032	0.00129215
YMR145C	-0.816074	0.00181487	KLTH0G17160p	-0.947022	0.0450387
YMR110C	-0.464977	0.00586802	KLTH0H03300p	-0.911257	0.00128431
YDL004W	-0.406861	0.03812	KLTH0G03828p	-1.20454	1.05233e-06
YIL125W	-0.406204	0.00797029	KLTH0A06336p	-0.553526	9.89727e-20
YDR248C	-0.572559	0.00927832	KLTH0B09460p	-1.28267	0.0318037
YDR541C	-0.638363	0.0204611	CHO2	-1.07297	0.0110667
YBL098W	-0.961248	9.24e-28	KLTH0F07590p	-0.662035	0.0398924
YEL011W	-0.887037	0.0479143	KLTH0H07964p	-0.882785	0.0433554
YML128C	-0.590091	0.0472309	KLTH0E16082p	-1.13593	0.00498837
YDL130W-A	-0.926557	0.0141303	KLTH0F19382p	-0.462986	0.00521438
YOR347C	-1.68722	0.000621508	KLTH0A04004p	-0.45644	2.08453e-08
YKL163W	-1.55269	0.00566893	KLTH0A04136p	-0.841958	9.89727e-20
YDR518W	-0.313956	0.026054	KLTH0E13244p	-0.838125	0.0218476
YKL016C	-0.311207	0.0489674	KLTH0H13046p	-0.639649	0.0181675
YLL001W	-0.395886	0.00344104	KLTH0D16764p	-0.580037	0.0331504
YJR137C	-0.983327	2.99e-08	KLTH0H05346p	-1.11043	0.000167413
YHR176W	-0.949693	0.000278648	KLTH0E01452p	-0.713753	0.0306228
YHR087W	-1.3098	0.000448274	KLTH0F17754p	-1.26046	0.00272257
YDR529C	-0.457993	0.0103242	TIF35	-0.590754	0.0137452
YHR092C	-1.18657	2.02e-17	KLTH0D09856p	-1.0069	0.0236009
YDR400W	-0.38713	0.0107776	KLTH0H08096p	-0.769866	1.76378e-16
YIL111W	-1.1086	0.0262206	KLTH0F12100p	-0.557589	7.75288e-19
YGL191W	-0.454596	0.00392435	KLTH0F05874p	-0.477244	1.25518e-19
YPR002W	-0.708781	4.59e-05	KLTH0B05170p	-0.515494	0.00134246
YPL271W	-0.483962	0.00161273	KLTH0B08976p	-0.682867	0.0234229
YLR038C	-0.661823	0.00120069	XP_002556482.1	-0.887342	0.00283169
YHR051W	-0.676388	0.0175472	KLTH0F15532p	-0.648847	0.00206378
YNL277W	-0.742475	0.00609427	KLTH0D13156p	-0.867314	0.00272294
YFL014W	-2.37309	0.00870291	KLTH0G14036p	-1.31986	0.00339548
YDR377W	-0.396401	0.0129293	NAT10	-1.13509	0.00181224
YLR253W	-0.331407	0.00797029	NOP7	-0.7927	0.0465585
YNL005C	-0.385731	0.00711975	KLTH0F13222p	-0.845595	7.51691e-09
YIL045W	-0.569197	0.0190598	KLTH0D15026p	-0.610261	0.0137666
YDR405W	-0.373992	0.0321047	KLTH0G09460p	-0.701251	0.0420743
YPR160W	-1.31397	0.0166976	KLTH0C07370p	-1.12321	0.000366632
YAL039C	-0.325948	0.0218934	KLTH0F09218p	-0.668889	3.62639e-19
YBR041W	-0.261085	0.013713	KLTH0H01122p	-0.951004	0.0106294
YKR089C	-0.333275	0.00963501	KLTH0E03014p	-0.779123	0.000209681
YCL049C	-1.10468	0.000520879	KLTH0D13706p	-1.036	0.0297935
YKL109W	-0.536734	0.00963571	LIA1	-1.01156	0.00731467
YKL148C	-0.932615	0.00268596	KLTH0B01606p	-0.668053	1.87519e-18
YJR019C	-0.64596	0.0285582	KLTH0E09394p	-0.881302	0.00090505
YBR003W	-0.393862	0.00178942	KLTH0E15708p	-0.927262	0.00834188
YJL100W	-0.520681	0.0026366	KLTH0G14520p	-0.818458	4.0476e-06
YKR067W	-0.576655	0.0175472	KLTH0C09768p	-0.605496	0.00330698
YHR113W	-0.220871	0.0240417	KLTH0E06424p	-0.602838	0.00796171
YOR036W	-0.48338	0.041568	KLTH0A07678p	-0.786303	0.0465135
YBR285W	-2.22679	6.37e-05	KLTH0G06886p	-0.955751	0.00142532
YKR016W	-0.270423	0.00465048	KLTH0B08998p	-0.86434	0.00938843
YLR023C	-0.359145	0.0145048	KLTH0H11066p	-0.435269	0.0124841
YLL019C	-0.717539	0.00609427	KLTH0E11088p	-1.1746	0.0157414
YEL024W	-0.78519	0.00682717	KLTH0H02750p	-1.33537	6.83435e-05
YER053C	-0.525236	0.00798444	KLTH0B09768p	-0.533893	0.0074135
YML120C	-0.880659	0.000278648	KLTH0A02464p	-0.769064	0.0460056
YOL131W	-1.18674	0.0123941	KLTH0H14652p	-1.02369	2.91932e-17
YDR036C	-0.330925	0.0250629	ERB1	-0.846647	0.0085446
YOL084W	-1.35905	0.00963571	KLTH0E15378p	-1.30562	0.0235945
YPR010C-A	-0.725661	0.0389799	KLTH0H04466p	-1.21987	0.00011876
YKL194C	-0.644235	9.79e-05	XP_002552629.1	-0.818794	0.0109207
YJL048C	-0.675668	6.46e-08	KLTH0C10340p	-0.519222	0.00017708
YGR255C	-0.410605	0.00351041	KLTH0C03850p	-0.597282	0.0198453
YIL136W	-0.807347	0.0109726	KLTH0D06622p	-0.821071	0.00129154
YDR261W-B	-0.390542	0.0104461	KLTH0D14234p	-0.828069	5.57244e-17
YLR072W	-0.305373	0.0445608	KLTH0E07722p	-0.730866	8.26909e-05
YMR184W	-0.451366	0.00287665	KLTH0F17776p	-0.933468	0.0480205
YDR296W	-0.438091	0.0227208	KLTH0H10406p	-0.661475	0.0279998
YBL107C	-0.377016	0.00348219	KLTH0C03872p	-0.800017	0.0317616
YNL081C	-0.443371	0.0030815	KLTH0F03102p	-0.925489	0.0109545
YNR040W	-0.513776	0.000634929	KLTH0H00902p	-0.843993	0.0134922
YGR266W	-0.353555	1.85e-05	KLTH0A04290p	-0.834562	1.17371e-13
YOR011W	-0.660368	5.97e-06	KLTH0F18744p	-0.596578	0.0492337
YML025C	-0.280519	0.0435646	KLTH0F00308p	-0.731456	0.0252697
YNR041C	-0.432773	0.00446417	KLTH0D10054p	-0.665279	0.0278608
YNL073W	-0.524859	0.00325467	KLTH0C08734p	-0.462306	0.0479126
YBR037C	-0.660487	4.76e-05	KLTH0C02200p	-0.587792	0.00385734
YJL166W	-0.672024	0.0217834	KLTH0G02772p	-0.860477	1.27575e-13
YPR184W	-0.553239	0.03812	KLTH0D07590p	-0.580093	1.16026e-13
YBR046C	-1.25024	0.00110974	SPB1	-1.18604	0.00805236
YMR225C	-0.617063	0.00744341	KLTH0D11110p	-1.04666	0.040883
YJR080C	-0.385195	0.047033	KLTH0G16588p	-0.701607	0.00287532
YGL160W	-0.23555	0.0447589	KLTH0C06050p	-0.611081	0.0108622
YFL047W	-0.28046	0.0429084	KLTH0F08602p	-0.732656	0.0133403
YBR105C	-0.517709	0.0419395	XP_002552984.1	-0.730821	0.0192863
YNL177C	-0.331012	0.0235407	XP_002555905.1	-0.690665	0.0439327
YIL077C	-0.532812	0.0462549	KLTH0A06380p	-0.815401	0.0135501
YBL015W	-0.591187	3.04e-05	KLTH0D05588p	-1.07637	0.00493065
YDL243C	-0.805602	0.0250629	KLTH0A06072p	-0.687349	1.13384e-15
YIL157C	-0.318438	0.0149367	KLTH0D16786p	-0.510273	0.0427684
YNL185C	-0.37835	0.0471007	KLTH0C08910p	-0.768926	0.015576
YJL102W	-0.393457	0.0319856	KLTH0H02838p	-0.565277	8.52312e-09
YOR386W	-0.662273	0.0119484	KLTH0G12210p	-0.943266	0.0171287
YHL050C	-0.571747	0.0325999	KLTH0C04290p	-0.562076	4.05134e-05
YBR230C	-0.916452	0.000189413	KLTH0H13442p	-0.566902	4.80006e-12
YKL161C	-0.500916	0.0224374	KLTH0D02640p	-0.836624	0.000499291
YKL062W	-0.564963	0.00509519	KLTH0E14366p	-0.723505	0.0460366
YPR151C	-1.43787	0.0004709	KLTH0E10912p	-0.588672	0.0158828
YPR140W	-0.436024	0.000545895	KLTH0E10582p	-0.900683	0.00526104
YNL331C	-0.889943	0.000818383	KLTH0G12276p	-0.921698	0.0398144
YDL027C	-0.466224	0.0306316	KLTH0F07942p	-0.495603	0.041444
YDL181W	-1.02311	0.000170522	KLTH0H12144p	-0.522686	0.00346993
YER142C	-0.588129	0.0388677	KLTH0E14322p	-0.847231	0.00138307
YBL038W	-0.307642	0.00714707	KLTH0E10802p	-0.638904	0.0383667
YKL141W	-0.760414	0.023351	KLTH0F12056p	-0.624434	0.0477738
YMR148W	-0.641994	0.0141303	YTM1	-1.10098	0.019855
YGR256W	-1.29414	0.000279849	KLTH0H11022p	-0.852347	0.0107638
YKL001C	-0.822349	2.26e-11	KLTH0E07876p	-0.617648	1.52173e-05
YBR201C-A	-0.754642	0.00500705	KLTH0D05786p	-0.482533	0.00498837
YPR047W	-0.382755	0.0319016	KLTH0G04796p	-0.679626	0.0214072
YOR289W	-1.08665	0.00721467	KLTH0H01276p	-0.582414	0.000118478
YCR061W	-0.554159	0.0245958	KLTH0F03168p	-0.631544	0.0371259
YHR001W-A	-0.826224	0.00400909	KLTH0B00594p	-2.01823	0.00339548
YPR167C	-0.507666	0.0322042	KLTH0H05434p	-0.957124	0.0373966
YOR348C	-1.37929	0.00649685	KLTH0E03872p	-0.989878	0.0146856
YKR029C	-0.293086	0.0445608	KLTH0D09812p	-0.718188	4.90571e-15
YAL008W	-0.565504	0.0179761	KLTH0A00616p	-0.729022	0.0480555
YBR132C	-1.02707	0.0219218	KLTH0A05280p	-0.693823	2.30397e-05
YDR285W	-0.868127	0.000792289	NOP9	-0.70872	2.05542e-08
YLL041C	-0.900581	0.0447589	KLTH0E04884p	-0.770847	1.17371e-13
YBR001C	-0.805637	0.00481583	XP_002555729.1	-0.89443	7.07259e-13
YHR043C	-0.29554	0.00943716	KLTH0F07084p	-0.788778	0.0411416
YOR238W	-0.408234	0.0030815	KLTH0B03278p	-0.885864	0.000485049
YJR034W	-0.446153	0.0072379	KLTH0H09130p	-0.701754	0.0110667
YBL080C	-0.41232	0.00278416	KLTH0H01342p	-0.456276	0.00035059
YDR059C	-0.580089	0.0409142	KLTH0D09262p	-0.885422	0.00880885
YDR178W	-0.731278	0.0472309	KLTH0F14586p	-0.655882	0.0135501
YOR343W-B	-0.629039	0.0319344	KLTH0B09064p	-0.803725	0.000174713
YJL131C	-0.449339	0.00465048	TRM8	-0.671008	0.0191106
YAR035W	-0.811547	0.000180322	XP_002556403.1	-0.623447	6.29675e-12
YER042W	-0.411362	0.000520879	KLTH0D14146p	-0.546642	0.0479126
YBR044C	-0.267221	0.0149367	KLTH0F01210p	-1.04928	0.0155739
YPR011C	-0.383972	0.0149367	XP_002554340.1	-0.557057	0.000483961
YLR080W	-1.00148	0.0325999	KLTH0H01782p	-0.769184	3.21082e-22
YLR070C	-0.941663	0.00963571	KLTH0D12012p	-0.603631	2.08328e-10
YDR058C	-0.44208	0.0396297	KLTH0B07040p	-0.767305	0.0368207
YBL029C-A	-0.704578	0.024562	KLTH0D12320p	-0.458713	1.17636e-13
YPL097W	-0.378888	0.0446404	KLTH0H12166p	-0.786103	0.0257754
YFL062W	-0.632812	0.0333095	KLTH0D17644p	-0.470023	1.17371e-13
YFL046W	-0.406665	0.0356042	KLTH0D05346p	-0.81508	2.25669e-11
YHL008C	-0.7816	0.0106881	KLTH0D17732p	-0.822126	0.000286737
YIL121W	-0.570258	0.0030815	XP_002553777.1	-0.626755	1.17371e-13
YOL132W	-0.772235	0.000109868	KLTH0D14960p	-0.919181	0.00606757
YIR017C	-0.91432	0.0183704	KLTH0D14322p	-0.566848	2.82136e-11
YPR003C	-0.502472	0.0215063	XP_002556050.1	-0.589066	0.0331323
YGR087C	-1.55452	0.000818383	KLTH0A05082p	-0.934847	0.0242354
YKL188C	-0.471228	0.00400586	KLTH0D17754p	-0.652422	0.00506814
YBR083W	-0.382261	0.00351879	KLTH0D10846p	-0.752699	2.35228e-12
YGL208W	-0.843237	0.000520879	KLTH0F02904p	-0.960635	1.32083e-12
YOL071W	-0.391938	0.0435646	KLTH0H14894p	-0.75368	0.0161248
YLR284C	-0.620344	0.0246978	KLTH0F14014p	-1.00454	0.000257583
YOR040W	-0.309501	0.0429709	KLTH0H11748p	-0.712415	0.0117816
YDR506C	-0.755695	0.00233983	KLTH0F08382p	-0.661498	1.05233e-06
YBL078C	-0.803495	0.00475319	KLTH0F08096p	-0.544282	0.0398144
YLR410W-B	-0.507278	0.0325999	KLTH0G15224p	-0.866214	0.0120763
YML030W	-0.410685	0.00501153	XP_002556052.1	-0.811584	0.00283697
YGR224W	-0.519824	0.0453607	KLTH0G10934p	-0.469805	0.0325531
YLL055W	-0.31458	0.0338254	KLTH0F01958p	-0.829138	9.5411e-13
YDL194W	-0.410701	0.0104988	KLTH0B06886p	-1.08598	0.0247501
YHR011W	-0.485176	0.00867273	TRM82	-0.645601	0.0472608
YBR280C	-0.444677	0.00714707	KLTH0D14696p	-0.755295	0.0173383
YGR043C	-1.27781	0.00123853	KLTH0F00330p	-0.913753	0.0480205
YPR122W	-0.331975	0.0175472	KLTH0H10758p	-1.00031	0.00261619
YLL052C	-0.99516	0.0234775	KLTH0H05522p	-0.544491	1.25191e-12
YBR148W	-0.95541	0.00618669	KLTH0C00616p	-0.84641	6.38077e-12
YER096W	-1.09624	3.45e-05	KLTH0E00638p	-0.981645	2.25669e-11
YOR192C-B	-0.986432	0.0097498	KLTH0E10120p	-0.802091	2.54984e-05
YHR096C	-0.484258	0.00109039	KLTH0B09218p	-0.837209	0.00403052
YNR007C	-0.326372	0.0387645	KLTH0E01232p	-0.691904	0.0189453
YDR277C	-0.588489	0.000236542	KLTH0F14344p	-0.581396	0.00107363
YGL180W	-0.356343	0.0257278	KLTH0B02926p	-0.731786	1.99945e-12
YGR174C	-0.611892	0.0123941	KLTH0G04620p	-0.657656	0.0236009
YER067W	-0.950586	0.0104461	KLTH0D12254p	-0.611237	3.01762e-12
YGL226W	-0.544376	0.0372882	KLTH0C00836p	-0.818462	0.0174367
YFL059W	-1.96575	3.19e-07	XP_002556249.1	-0.657145	0.00122155
YNL014W	-0.433057	0.0318383	KLTH0E11418p	-0.771128	5.27379e-12
YPL119C	-0.661649	0.02862	KLTH0G15840p	-0.749161	0.00320314
YKL050C	-0.530055	0.03812	KLTH0F16148p	-0.86442	0.00903718
YLR211C	-0.520376	0.0285468	AAH1	-1.02408	7.95148e-12
YML054C	-0.617531	0.0217834	KLTH0G02574p	-0.669507	0.00992504
YDR253C	-0.674601	0.0180125	XP_002552819.1	-1.08414	0.0356677
YGR248W	-1.43401	0.000740666	KLTH0G14608p	-0.636864	2.32851e-09
YML118W	-0.815973	0.0384832	KLTH0B02948p	-0.770654	4.97606e-12
YKR039W	-0.958071	0.0133377	KLTH0D03190p	-1.10585	0.00445089
YDL214C	-0.796511	0.0119073	KLTH0H01936p	-0.798908	1.02779e-10
YHL021C	-0.814002	0.00634487	KLTH0H04444p	-0.530099	2.25669e-11
YJR149W	-0.681931	0.00714707	KLTH0D09724p	-0.501388	0.0329205
YPL134C	-0.368223	0.0222666	KLTH0B05918p	-0.552135	1.42614e-09
YDL169C	-0.71621	0.035096	KLTH0B09636p	-0.529645	0.0021974
YOR212W	-0.419484	0.0166976	KLTH0B03564p	-0.816675	1.39816e-11
YKL187C	-0.733707	0.000843984	KLTH0F19140p	-0.673784	1.03361e-10
YDL085W	-1.13376	0.018169	KLTH0A06754p	-0.749831	7.07968e-09
YDL024C	-1.13211	0.00797029	KLTH0C08030p	-1.42525	0.00277932
YBR045C	-1.43063	0.000179631	XP_002553603.1	-0.541601	0.0331226
YLL062C	-1.21412	0.000106656	KLTH0H14454p	-1.06262	0.00686337
YMR257C	-0.394845	0.0472309	KLTH0H08646p	-0.612176	0.000386256
YIR027C	-1.48139	0.00721467	KLTH0A01474p	-0.673068	0.00102612
YDR009W	-0.710953	0.00749743	KLTH0H05654p	-0.597306	0.0269278
YOR190W	-0.773586	0.00325467	KLTH0F17336p	-0.647406	0.0497181
YJL103C	-0.548792	0.00465048	KLTH0C10736p	-0.827296	0.00540029
YEL073C	-2.40799	0.00917151	KLTH0B03410p	-0.713959	0.0124339
YOL015W	-0.624862	0.0339754	KLTH0H01716p	-0.580994	0.0194539
YLL061W	-0.431912	0.0154637	KLTH0F02882p	-0.445721	0.0410958
YAL037W	-0.4416	0.0372882	KLTH0C01320p	-0.955215	1.53588e-05
YDR273W	-0.643653	0.0453166	KLTH0C11704p	-1.01599	5.36791e-08
YBL043W	-0.868917	0.00278416	MRI1	-0.559855	8.06079e-11
YHR033W	-1.09073	0.0245958	KLTH0F14542p	-0.540399	0.0122023
YDL222C	-0.642695	0.0262758	KLTH0F14762p	-0.523493	0.00417195
YDR070C	-1.37162	0.00231308	KLTH0C11528p	-0.629038	9.78427e-10
YLR042C	-0.650513	0.02663	KLTH0H05940p	-0.803446	0.0385913
YCL019W	-1.28202	0.00273853	KLTH0A01870p	-0.456405	2.44826e-10
YLR054C	-1.27428	0.0483166	KLTH0G07568p	-0.739561	1.14143e-09
YLR142W	-0.777634	0.00180022	KLTH0F07106p	-0.823003	7.07968e-09
YLR040C	-1.27139	0.00442841	KLTH0F01232p	-0.802198	5.25249e-10
YHR015W	-1.74598	7.33e-08	KLTH0G14652p	-0.846118	1.66413e-09
YMR017W	-1.08813	0.0319016	KLTH0C09944p	-0.495333	0.00731467
YBR221W-A	-0.742303	0.03812	KLTH0E09218p	-0.619105	2.92174e-07
YLR081W	-1.02581	0.0175472	KLTH0E14410p	-0.959847	8.4568e-09
YGR153W	-0.718723	0.0123941	KLTH0D05478p	-0.522321	0.0311784
YLR312C	-1.26754	0.00386544	KLTH0E10604p	-0.706048	0.0153054
YNL332W	-3.65244	0.000435414	KLTH0E13068p	-0.532587	0.00712048
YDR402C	-0.82826	0.0239068	KLTH0F16412p	-0.716677	0.0492337
YIR028W	-1.99198	0.000838045	KLTH0G06050p	-0.805002	5.34007e-09
YIR039C	-1.59983	0.00429107	KLTH0G14784p	-0.815631	1.06133e-07
YPL280W	-2.71319	0.0162893	KLTH0A07084p	-0.706561	0.00329503
YJL037W	-1.15386	0.0318383	KLTH0H01738p	-0.664273	5.08765e-09
YOL047C	-1.68485	0.0214272	KLTH0B09284p	-0.869343	1.58037e-08
YGR059W	-1.35281	0.00404538	KLTH0E04268p	-0.796805	3.11568e-09
SNR14	-0.627081	0.0287575	KLTH0G03190p	-0.57206	3.08921e-08
YNL334C	-1.44663	0.00400586	KLTH0F06006p	-0.705623	5.5475e-09
YJL038C	-1.05482	0.00966005	KLTH0A05940p	-0.874214	9.83408e-09
YIL015W	-0.747716	0.00870291	KLTH0B01628p	-0.685281	1.41208e-08
YCR001W	-1.40304	0.0111989	AEP1	-0.463317	4.82819e-09
YGL081W	-0.848364	0.0114608	KLTH0G18700p	-0.541835	7.07968e-09
YIR030C	-1.02682	0.0451476	KLTH0C06380p	-0.738776	7.66151e-09
YIL170W	-1.44261	0.0322328	KLTH0B09790p	-0.886783	0.0312546
YJR150C	-1.6178	0.0262206	KLTH0F06094p	-0.726984	0.000971062
YNL277W-A	-3.526	0.0403191	KLTH0E06820p	-0.898551	7.07968e-09
YBR050C	-1.01052	0.0119225	KLTH0A02244p	-0.620848	0.00170173
YKR034W	-1.66203	0.0479166	KLTH0H13398p	-0.864373	6.61227e-07
YDR010C	-1.25533	0.00823114	KLTH0F15356p	-0.669471	1.78705e-08
YKL178C	-1.66189	0.0319925	KLTH0E03410p	-0.759347	0.0218345
YOR011W-A	-1.74164	0.018906	KLTH0B04664p	-1.02038	8.52312e-09
YOR177C	-1.20417	0.0181451	XP_002552585.1	-0.46309	2.28063e-08
YLR307W	-4.0632	0.00278416	KLTH0E11198p	-0.763335	1.10547e-08
YER138C	-1.58287	0.03812	KLTH0D07546p	-0.596229	1.49372e-08
			KLTH0C04554p	-0.725258	5.32427e-07
			KLTH0C03564p	-0.647562	2.58774e-06
			KLTH0B07722p	-0.632687	0.00731058
			KLTH0G07546p	-1.02447	4.10045e-08
			KLTH0D07106p	-0.53757	6.52564e-06
			KLTH0D09702p	-0.504683	8.17947e-06
			KLTH0G19052p	-0.900984	0.000734557
			KLTH0H16236p	-0.618426	3.09268e-06
			KLTH0D15972p	-0.897587	4.8125e-06
			KLTH0H07260p	-0.705657	1.15841e-07
			KLTH0D18084p	-0.71765	7.17017e-07
			KLTH0A06182p	-0.761438	6.60472e-06
			KLTH0C00682p	-0.683724	2.5766e-05
			KLTH0D11704p	-0.812413	7.79343e-05
			KLTH0A07436p	-0.881805	1.05233e-06
			KLTH0B07084p	-0.76551	0.0142712
			KLTH0A05918p	-0.45963	6.20788e-06
			KLTH0E07216p	-0.896142	0.000146351
			KLTH0H13508p	-0.645256	1.71684e-06
			KLTH0G03344p	-1.05913	2.58207e-06
			KLTH0B05324p	-0.503888	1.18092e-05
			KLTH0G00924p	-0.667767	9.10723e-06
			KLTH0G17116p	-0.649154	8.47793e-06
			KLTH0G10362p	-0.520635	9.11892e-06
			KLTH0A07326p	-0.865317	6.37362e-06
			KLTH0C02552p	-0.573724	3.03955e-05
			KLTH0G15906p	-0.64667	0.00108154
			KLTH0A06028p	-0.806716	0.0137534
			KLTH0D00638p	-0.641096	7.84899e-05
			KLTH0E16038p	-0.725734	0.00010339
			KLTH0F05588p	-0.716677	3.03955e-05
			KLTH0D03212p	-0.634102	3.02141e-05
			KLTH0F10934p	-0.712168	0.000435974
			KLTH0H04004p	-0.575849	3.02141e-05
			KLTH0D15004p	-2.34078	0.00346993
			NCS2	-0.628999	3.61979e-05
			KLTH0G10054p	-0.894776	7.68679e-05
			KLTH0F18370p	-0.752422	0.000688284
			KLTH0D17226p	-0.614373	0.000495406
			KLTH0G14630p	-0.532178	0.0194539
			KLTH0B02596p	-1.23953	0.0194539
			KLTH0E03740p	-0.783007	0.0194539
			KLTH0D07766R	-1.75594	0.0194539
			KLTH0H13219R	-2.88337	0.0194539
			KLTH0A03828R	-2.60605	0.0194539
			KLTH0H16324R	-1.94823	0.0194539
			KLTH0B06842R	-1.63686	0.0194539
			KLTH0H08580R	-1.80307	0.0194539

## Sheet: Luyt et al. upregulated
S. cerevisiae (2 h MD)			L. thermotolerans (2 h MD)			L. thermotolerans (2 h MI)			S. cerevisiae (24 h MD)			L. thermotolerans (24 h MD)			S. cerevisiae (24 h MI)			L. thermotolerans (24 h MI)						Differential expression thresholds
Gene_IDs	log2FoldChange	padj	Gene_IDs	log2FoldChange	padj	Gene_IDs	log2FoldChange	padj	Gene_IDs	log2FoldChange	padj	Gene_IDs	log2FoldChange	padj	Gene_IDs	log2FoldChange	padj	Gene_IDs	log2FoldChange	padj				|log2FC|	FDR
YML126C	0.364495	0.0018808	KLTH0D15070p	0.578307	0.0367451	KLTH0E03454p	2.34533	0.00452186	YMR318C	0.00190277	0.00190277	KLTH0D07832p	3.68795	3.77383e-10	YGR254W	1.42691	0.00230345	KLTH0H06798p	0.555914	0.00100358				0	0.05
YER091C	1.05505	0.0459089	KLTH0H06798p	0.67968	0.0370832	KLTH0F01518p	1.13066	0.000194689	YJL079C	0.0544195	0.0544195	KLTH0H06798p	1.80061	2.06375e-11	YKL152C	1.28423	0.000137522	KLTH0B02574p	4.74763	0.00175946
YLR303W	1.87836	0.00038707	KLTH0A06050p	0.697993	0.000439432	KLTH0F01254p	0.781964	0.0437468	YLL025W	0.023676	0.023676	KLTH0G05148p	3.86517	2.15184e-07	YCR012W	1.43606	0.00104332	KLTH0B00220p	1.1441	0.037912
YCL026C-B	0.563186	0.00122623	KLTH0C03278p	1.49349	0.0387931	KLTH0E14102p	0.671947	0.0362406	YOL086C	5.82e-08	5.82e-08	KLTH0G18304p	2.79922	2.54139e-07	YGL008C	0.765776	8.85301e-06	KLTH0G06226p	1.1643	0.0472559
YKL071W	1.16389	2.54136e-10	KLTH0F01100p	0.428411	0.0368601	KLTH0E15532p	2.88115	0.0209969	YBR078W	0.00107767	0.00107767	KLTH0H07788p	3.60159	8.01481e-13	YLR303W	1.49194	0.00145323	KLTH0G17754p	0.541036	0.0201663
YOL155C	0.566226	0.00191744	KLTH0E03454p	2.49295	0.029689	KLTH0A02530p	0.534566	0.0122185	YFL020C	0.0251499	0.0251499	KLTH0D00418p	1.70218	0.0142026	YGL256W	1.06265	0.0260487	KLTH0E12078p	1.92719	0.00130814
YKL001C	1.6132	0.000888378	KLTH0H03190p	0.587382	0.0438568	KLTH0G03058p	0.951071	0.00557278	YHR179W	0.0435058	0.0435058	XP_002555520.1	2.25318	5.15614e-05	YJR009C	1.56035	1.19003e-07	KLTH0A05038p	0.45936	0.0421438
YKR071C	0.294137	2.54886e-05	KLTH0A02288p	0.706265	0.0257018	KLTH0C00968p	1.3738	0.048606	YMR307W	0.00563525	0.00563525	KLTH0C04114p	2.35663	6.94069e-06	YDL055C	2.75261	1.24005e-14	KLTH0B06006p	2.63482	0.0245661
YPL171C	0.687307	0.0422898	KLTH0E16522p	0.629083	0.0367451				YMR246W	0.0365925	0.0365925	KLTH0F12210p	2.61165	1.58676e-05	YGR192C	1.05441	0.00148552	KLTH0F06864p	2.05297	3.25546e-16
YDR032C	0.582297	6.84092e-11	KLTH0A01188p	0.74214	0.047962				YDL055C	0.052386	0.052386	KLTH0C03366p	2.34059	5.38372e-07	YHR174W	1.46695	1.09739e-05	KLTH0D09746p	0.623014	0.000375995
YPR167C	1.26447	0.0463722	KLTH0A02860p	2.40212	0.00672566				YJL158C	0.0171181	0.0171181	KLTH0G11616p	1.75608	0.000142839	YDR050C	0.713469	0.033754	KLTH0D01606p	0.277696	0.0199825
YCR004C	0.352357	1.03675e-05	EIS1	0.851462	0.044982				YGR189C	0.0169363	0.0169363	KLTH0C07282p	2.26964	2.24872e-05	YOR374W	1.03259	0.00634122	KLTH0E15642p	2.13466	0.0171854
YDR074W	0.699341	0.0185167	KLTH0A02640p	0.449877	0.0466912				YIL053W	0.0365925	0.0365925	KLTH0A03674p	4.73278	1.03802e-14	YNL031C	1.61289	7.61293e-06	KLTH0D01628p	0.497939	1.79941e-05
YMR090W	0.604965	0.0146125	KLTH0D16654p	0.487994	0.0486559				YJL213W	0.00511847	0.00511847	KLTH0F05016p	0.563282	0.0130612	YMR307W	0.634432	0.00747661	KLTH0E13244p	0.588738	4.09439e-10
YML116W	0.566408	0.000547596	KLTH0E15532p	2.9452	0.023924				YPR159W	0.015851	0.015851	KLTH0D16786p	3.26103	2.71018e-05	YJL158C	3.48065	2.84993e-14	KLTH0D07832p	1.08644	1.3488e-12
YDL243C	0.610728	0.00178919	KLTH0G00550p	0.633833	0.00681693				YML058W-A	0.00331944	0.00331944	KLTH0B03784p	3.7072	2.10469e-07	YBR009C	1.54202	8.58044e-07	KLTH0H03300p	0.384315	0.0412773
YML120C	0.362072	0.00832434	KLTH0D06028p	0.593551	0.023924				YMR088C	7.8e-05	7.8e-05	KLTH0E16192p	2.29273	0.00179331	YBR010W	1.02137	0.00134259	KLTH0A00308p	3.47767	0.0107999
YER069W	0.425754	0.030753	KLTH0H13376p	1.10284	0.0106413				YOR267C	0.0113811	0.0113811	KLTH0D03102p	3.68819	2.95769e-11	YDR224C	1.56675	1.09879e-05	KLTH0C03542p	0.244483	0.0457996
YOL084W	0.969979	0.00761466	KLTH0C07546p	0.732924	0.0345603				YIL123W	0.015851	0.015851	KLTH0E12232p	2.42193	6.91882e-06	YBR067C	1.25832	0.00387013	KLTH0G09460p	0.428174	2.96876e-05
YHR112C	1.29377	0.0345523	KLTH0E05830p	0.538579	0.0438568				YIL056W	0.0296399	0.0296399	KLTH0D09746p	1.44994	6.36575e-06	YDL182W	1.21942	0.00874354	KLTH0E16522p	0.367716	0.000167177
YOL029C	0.318793	0.01436	KLTH0B09944p	0.840802	0.0302731				YNL121C	0.0621318	0.0621318	KLTH0H09262p	3.65565	4.27111e-08	YBL003C	3.16169	9.54877e-13	KLTH0D09856p	0.66289	4.48271e-05
YHR087W	1.07114	0.00375363	KLTH0D11616p	0.728013	0.00779923				YMR303C	5.82e-08	5.82e-08	KLTH0B00858p	1.60454	0.000904233	YJR010W	2.02892	0.00138596	KLTH0H03784p	1.83185	0.00661445
YLL060C	0.515877	0.00761466	KLTH0G03058p	1.14768	5.05874e-05				YJR078W	0.0145202	0.0145202	KLTH0E16544p	1.75999	5.28884e-14	YBR011C	0.602083	0.00144105	NOP7	0.56911	0.00507156
YDR528W	0.333039	0.0274493	KLTH0C04620p	0.612211	0.0367451				YLR069C	0.00347107	0.00347107	KLTH0H03190p	1.5059	0.00035796	YGR086C	0.763614	0.0190271	KLTH0G17160p	0.429092	4.9462e-09
YOR031W	0.859884	0.0185167	KLTH0E09812p	0.901711	0.00938212				YBR162C	0.0041834	0.0041834	KLTH0C03476p	1.20437	0.000219149	YBL002W	2.70295	2.84537e-07	XP_002555433.1	0.566674	0.0171854
YCL026C-A	1.43323	4.96337e-05							YEL049W	0.00511847	0.00511847	XP_002554108.1	0.763606	0.0107482	YNL030W	2.26053	5.55247e-09	KLTH0E01650p	0.421181	0.000780749
YER150W	0.458054	0.0141023							YFL008W	8.94e-13	8.94e-13	KLTH0E11550p	3.2254	1.55492e-13	YDR074W	1.21181	0.00136947	KLTH0D13156p	0.581506	9.39983e-05
YDL133W	0.317292	0.0199116							YCR105W	1.86e-05	1.86e-05	KLTH0H07084p	1.0388	0.000120303	YBR196C	0.684427	0.0467662	ERB1	0.661389	0.00380663
YKL070W	1.13157	5.03671e-29							YCR048W	0.00374973	0.00374973	KLTH0F06864p	1.9615	0.00796221	YDR225W	1.3632	1.09739e-05	KLTH0F06732p	1.64302	0.00157913
YMR169C	0.957282	5.30786e-05							YDL066W	0.0145202	0.0145202	KLTH0D13310p	2.05735	9.91395e-08	YBR118W	0.406113	0.0432699	KLTH0F11968p	0.734338	9.79218e-05
YJR155W	0.479471	0.00240122							YNL082W	0.000884432	0.000884432	KLTH0A04158p	2.04558	1.92681e-06	YDR033W	0.937852	0.000692029	KLTH0E09108p	0.468367	0.0201986
YDR536W	2.33876	1.47543e-10							YBR112C	0.0294828	0.0294828	KLTH0H06600p	0.602786	0.0148655	YEL071W	0.955164	8.28384e-08	KLTH0G07040p	0.249368	0.0416353
YBR072W	1.51269	0.0171546							YBR023C	0.00888855	0.00888855	KLTH0H04840p	3.95423	2.60067e-16	YIL053W	0.713807	0.00495408	KLTH0D09328p	0.501889	1.94963e-05
YJL088W	0.658889	0.00122623							YLR382C	0.00174496	0.00174496	KLTH0C09372p	1.94307	0.000416756	YDR134C	1.10672	7.44927e-05	KLTH0C00638p	0.375279	0.0259221
YHR055C	2.56649	0.0319837							YPL088W	0.000887333	0.000887333	KLTH0E05742p	2.06892	1.47498e-20	YFL045C	0.829107	0.00372519	KLTH0F12100p	0.4288	0.000698868
YFL056C	1.12555	0.0162119							YER069W	0.0127675	0.0127675	KLTH0H08448p	2.10026	1.18096e-09	YER070W	2.43561	7.50235e-08	XP_002552629.1	0.487972	7.79155e-06
									YLR037C	0.000970312	0.000970312	KLTH0D01628p	0.503967	0.00975807	YGR240C	0.721548	1.61099e-11	XP_002555905.1	0.553407	0.00103579
									YDL040C	0.0215736	0.0215736	KLTH0D00440p	1.81622	0.0124102	YLL055W	1.23512	8.34401e-05	KLTH0C07502p	2.23817	6.06854e-10
									YDR052C	0.000340623	0.000340623	KLTH0H05654p	2.08822	0.000237368	YAL012W	1.04271	0.0359229	KLTH0H08096p	0.382121	0.00125164
									YOL006C	0.000416151	0.000416151	KLTH0D15532p	1.31185	0.00605057	YLR354C	0.797639	0.0126452	KLTH0H13090p	1.82157	0.000321139
									YPL032C	2.63e-05	2.63e-05	KLTH0A07810p	7.4649	4.24375e-10	YFR015C	2.01619	0.000231983	KLTH0A07678p	0.580524	4.48271e-05
									YGR255C	0.00605078	0.00605078	KLTH0E10560p	1.18182	0.000199398	YIL123W	3.88359	6.53372e-19	KLTH0H04466p	0.4459	0.0412493
									YER093C	0.0275039	0.0275039	KLTH0G07480p	2.00611	1.41803e-07	YER177W	0.664681	9.79871e-06	KLTH0H16148p	1.83503	0.0430071
									YOR239W	0.000802768	0.000802768	KLTH0E05412p	1.68058	0.000125448	YMR305C	2.33709	3.60645e-07	KLTH0D15532p	0.583224	0.0394389
									YLR348C	0.000366409	0.000366409	KLTH0F06996p	1.08639	0.00299046	YMR205C	0.76578	1.13677e-11	KLTH0E15708p	0.280085	0.0259221
									YMR096W	0.0131064	0.0131064	KLTH0G02002p	0.685825	0.0213988	YKR067W	1.31439	0.033754	KLTH0C04488p	0.369224	0.0129441
									YHR204W	0.0171181	0.0171181	KLTH0A08008p	1.8132	0.00498612	YPL274W	0.494106	0.00127068	KLTH0D05412p	0.457335	0.000982283
									YHR098C	0.0192423	0.0192423	KLTH0B07392p	1.01787	0.0309394	YHR179W	0.476581	0.000116361	KLTH0D10054p	0.435132	0.0211757
									YOR302W	0.052386	0.052386	KLTH0H02970p	1.13224	0.00015985	YBR126C	0.799529	0.037247	NAT10	0.383491	0.00722144
									YDL003W	0.0201299	0.0201299	KLTH0D09658p	2.22173	1.84775e-08	YBR162C	2.2598	7.80224e-12	PIM1	0.41918	0.0012846
									YDR518W	6.36e-05	6.36e-05	KLTH0F02046p	0.932561	0.0182517	YGL253W	0.797187	0.00047192	KLTH0E07062p	0.393929	0.0275771
									YOR237W	0.000304916	0.000304916	KLTH0E06204p	2.35255	4.21957e-44	YGR138C	0.803497	1.36898e-08	KLTH0H07788p	1.22327	0.00150288
									YDL093W	6.73e-15	6.73e-15	KLTH0H15444p	0.632772	0.029561	YCL030C	0.656881	0.014751	KLTH0H00902p	0.675449	5.33228e-09
									YEL047C	1.42e-08	1.42e-08	KLTH0H04488p	2.47349	4.43256e-06	YCR005C	0.869357	0.0002725	KLTH0G16214p	0.32936	0.0180945
									YLR309C	0.00831509	0.00831509	KLTH0F17270p	2.07053	4.24064e-05	YFL037W	1.85166	1.66215e-06	KLTH0B08998p	0.343635	0.000489003
									YOR195W	0.0175318	0.0175318	KLTH0F07788p	0.89329	0.0229073	YDL084W	0.519848	0.0374267	XP_002552984.1	0.333234	0.0318641
									YPL019C	0.0312207	0.0312207	KLTH0H14344p	1.44441	9.87546e-06	YLR092W	1.14696	0.00392252	KLTH0B03652p	0.329287	0.0324496
									YPL089C	0.0344872	0.0344872	KLTH0B02574p	3.74932	1.3106e-37	YML085C	1.99275	3.38533e-10	KLTH0A07744p	0.317889	0.0441662
									YKL198C	0.0433256	0.0433256	KLTH0E13310p	1.78833	6.54122e-06	YOR267C	0.723423	1.03733e-05	KLTH0H01122p	0.620339	1.77527e-08
									YHR154W	1.36e-17	1.36e-17	KLTH0C10406p	1.66757	0.000813651	YDR158W	0.559133	0.00191702	KLTH0A02640p	0.362158	0.0201663
									YHR031C	0.0259525	0.0259525	KLTH0G13354p	1.90975	0.000777686	YMR031C	0.847216	0.0259815	KLTH0B03278p	0.40543	0.00960215
									YHR103W	0.0457566	0.0457566	XP_002555433.1	0.595709	0.0451514	YER001W	0.924277	0.00316841	KLTH0D03102p	1.74819	6.63332e-05
									YOL113W	0.0082446	0.0082446	KLTH0C06556p	2.53502	1.8984e-11	YCL009C	0.561756	0.0132337	KLTH0D09658p	1.34353	1.11436e-05
									YJL088W	2.23e-09	2.23e-09	NOP7	0.61481	0.0117316	YMR215W	2.50169	2.50136e-06	KLTH0E12232p	1.04551	0.0109757
									YOL112W	5.64e-09	5.64e-09	KLTH0E02200p	2.28284	9.00684e-34	YGR124W	0.446633	0.00419345	KLTH0F03102p	0.51556	2.01422e-13
									YPR089W	0.0264692	0.0264692	KLTH0F06974p	1.58139	0.000215633	YKL035W	0.915562	0.000623069	KLTH0H05434p	0.347831	0.0109757
									YOL087C	0.015851	0.015851	KLTH0F06182p	1.00471	0.0232034	YOL058W	1.0335	0.00250479	KLTH0C11880p	2.76339	0.0199569
									YGR150C	0.0261196	0.0261196	KLTH0E01760p	1.49602	6.09964e-06	YCR084C	0.833408	0.020142	XP_002555729.1	0.531321	0.0026711
									YMR020W	0.00311421	0.00311421	XP_002555905.1	0.893737	0.00230465	YPR156C	0.593333	0.0412492	KLTH0D00858p	0.370007	0.000982283
									YLR188W	0.00511847	0.00511847	NCP1	1.9269	4.24064e-05	YER052C	0.779157	0.0012697	KLTH0F04620p	0.592814	1.01894e-07
									YIL117C	0.000213603	0.000213603	KLTH0D13640p	2.39646	3.67439e-07	YJR139C	0.439055	0.000169872	KLTH0A03872p	0.489404	0.0118399
									YGL117W	0.0365925	0.0365925	KLTH0D09328p	0.895284	1.30017e-06	YGR130C	1.05016	0.00322037	KLTH0E09394p	0.500065	0.0435098
									YML021C	3.95e-10	3.95e-10	KLTH0B06006p	2.51776	1.70217e-12	YOR028C	1.51527	0.0285438	KLTH0D11110p	0.406543	0.00202767
									YPL227C	0.000194301	0.000194301	KLTH0D09284p	2.48224	1.20928e-07	YMR291W	1.24966	0.00409307	KLTH0B06886p	0.621585	0.00020062
									YKR053C	0.00119441	0.00119441	KLTH0F11968p	0.867381	0.000609124	YBR068C	1.71283	1.68121e-06	KLTH0G06930p	0.53232	0.0333299
									YOL034W	0.0158525	0.0158525	KLTH0C00638p	0.462638	0.0172402	YAL023C	0.749556	0.0356496	KLTH0F03652p	0.593077	3.14346e-07
									YPL029W	0.0131064	0.0131064	KLTH0F02068p	1.85299	7.23761e-08	YKR013W	3.19432	3.37525e-15	KLTH0D10846p	0.480432	0.000127382
									YAL047C	0.00041556	0.00041556	KLTH0C09240p	1.82204	0.000115355	YDR516C	1.18536	0.0180465	KLTH0H01716p	0.416569	0.0189953
									YML124C	0.0264692	0.0264692	KLTH0D11616p	1.83494	5.00347e-05	YGR189C	1.17682	2.66781e-06	XP_002554230.1	0.636315	0.000486172
									YNL283C	0.00936964	0.00936964	KLTH0D06996p	2.80646	4.56632e-10	YDL048C	0.926987	0.000105187	KLTH0F18986p	0.408715	0.000321139
									YIR007W	0.0275039	0.0275039	KLTH0F05170p	1.79547	0.00150256	YDR046C	3.50782	4.63506e-16	KLTH0G11132p	0.737007	6.82715e-08
									YMR098C	0.0615924	0.0615924	KLTH0F04642p	1.48889	0.000371873	YLR192C	0.621102	6.23926e-05	KLTH0A04158p	0.639703	7.11641e-08
									YKL057C	0.0451495	0.0451495	KLTH0C11462p	0.534711	0.00720561	YGR161C	0.630293	0.0324449	KLTH0H04488p	1.5081	0.00601032
									YKR101W	0.00320649	0.00320649	KLTH0F08932p	2.74725	5.12476e-12	YER064C	0.751512	0.037247	AIM9	0.334531	0.0467539
									YER014W	5.64e-09	5.64e-09	KLTH0A04290p	0.753062	2.71221e-05	YIL045W	1.02342	0.0174667	KLTH0C11704p	0.437748	0.00207812
									YNL311C	0.0159415	0.0159415	KLTH0C10010p	2.35345	0.000937363	YPL127C	2.66855	9.52459e-14	KLTH0E13310p	1.00823	0.0012846
									YLR182W	0.00850601	0.00850601	KLTH0E15796p	1.8229	0.000456367	YMR006C	0.905752	1.3146e-12	KLTH0H16258p	1.52735	1.51463e-07
									YOR080W	0.0259525	0.0259525	KLTH0H10648p	0.940227	0.0352399	YOR175C	0.414469	0.0141393	KLTH0E13046p	0.417045	0.0365467
									YGR152C	0.000213313	0.000213313	KLTH0H13090p	2.09995	6.09964e-06	YHR018C	0.791343	5.50687e-07	KLTH0H13860p	2.90469	1.94101e-05
									YNL272C	0.00605078	0.00605078	KLTH0E02376p	0.801173	0.000653334	YNR014W	1.33764	0.000156536	NCP1	0.906122	0.000529706
									YOR217W	0.000815341	0.000815341	KLTH0A03872p	1.35555	2.1064e-06	YDR238C	0.435354	0.0141379	KLTH0C05478p	0.358091	0.0411432
									YJR122W	0.0163786	0.0163786	KLTH0G02200p	3.38281	3.82691e-43	YDR127W	0.665352	0.00120757	KLTH0B00924p	0.27153	0.00839324
									YHR155W	0.0587879	0.0587879	KLTH0D01188p	1.30071	0.00253932	YER003C	1.04124	0.0138218	KLTH0E14630p	0.380375	0.00178524
									YKR090W	0.0305839	0.0305839	KLTH0D13772p	0.446906	0.0299778	YLL029W	0.518918	0.0206075	KLTH0E05412p	0.475495	0.00175863
									YKL134C	0.00190277	0.00190277	KLTH0C05478p	1.18034	0.000899076	YER069W	1.11754	0.00038609	KLTH0H09130p	0.519952	0.00228184
									YGR238C	0.00174496	0.00174496	KLTH0H15268p	1.34923	2.6177e-05	YLL061W	1.16322	0.00406359	KLTH0E16346p	0.507218	0.000653846
									YPL045W	0.0584264	0.0584264	KLTH0D16764p	1.03108	1.74841e-05	YKL101W	2.7333	2.33331e-32	KLTH0A02420p	1.22128	1.1952e-07
									YJR025C	0.0553037	0.0553037	KLTH0H15708p	0.767219	0.00208447	YGL209W	0.663026	0.000842544	KLTH0E10098p	0.735515	3.70946e-07
									YDR218C	1.79e-11	1.79e-11	KLTH0E15642p	2.12184	1.19689e-07	YPL163C	3.17802	7.32799e-18	KLTH0G15840p	0.340883	0.00533012
									YMR023C	0.0308408	0.0308408	KLTH0E01892p	2.17337	4.26993e-14	YLR335W	0.451362	0.0461236	KLTH0B02948p	0.626203	9.74482e-06
									YIL147C	0.0530577	0.0530577	KLTH0F16236p	0.736955	0.0226155	YBR238C	0.844552	0.0177662	KLTH0C08866p	0.477349	0.00172419
									YOR233W	0.0362968	0.0362968	KLTH0F08690p	1.94649	5.72555e-11	YPL256C	2.6711	4.05123e-06	XP_002556052.1	0.490738	1.25068e-06
									YLR039C	0.0232354	0.0232354	KLTH0E03806p	0.69551	0.0438393	YGR067C	1.76673	0.0176606	KLTH0B00154p	3.57643	2.93336e-06
									YMR287C	0.00460696	0.00460696	KLTH0F00770p	1.14538	1.96244e-16	YDR277C	0.861268	0.0186236	KLTH0G04620p	0.469889	0.0241773
									YMR166C	0.00373331	0.00373331	KLTH0H11572p	1.85626	5.00215e-05	YIL109C	0.533039	0.000255436	KLTH0H12892p	0.341747	0.0373616
									YBL106C	0.045217	0.045217	KLTH0D03344p	1.35189	0.0103602	YGL162W	1.22897	0.00313999	KLTH0F07084p	0.510429	0.00376106
									YHL014C	0.0259525	0.0259525	KLTH0D12320p	1.13649	0.00472346	YOL064C	0.469487	0.0450097	KLTH0F08162p	1.77185	0.000106536
									YPL104W	0.0364616	0.0364616	KLTH0G13486p	1.00856	2.54537e-07	YER073W	1.02985	0.00145856	KLTH0B02354p	0.616912	0.00130418
									YOL033W	0.0402997	0.0402997	KLTH0D11198p	1.68714	1.34368e-06	YKL068W-A	0.596672	0.0322	KLTH0D14982p	0.401829	0.00200615
									YDR141C	0.0454827	0.0454827	KLTH0H00902p	0.708482	0.000137056	YOR326W	0.57658	0.0160901	KLTH0B03520p	0.740102	3.31589e-15
									YKL012W	0.0269248	0.0269248	KLTH0F19008p	0.666782	0.0132932	YDL046W	0.63456	0.0236909	KLTH0D11616p	0.700188	0.00085556
									YDL077C	0.000306716	0.000306716	KLTH0H05434p	0.408577	0.0313491	YJL141C	0.674179	0.0442366	KLTH0A04180p	0.466228	0.014777
									YIL144W	0.003525	0.003525	KLTH0A07238p	1.25749	0.00317401	YBR218C	0.366013	0.0131211	KLTH0H08976p	1.02995	0.00595576
									YER018C	9.87e-06	9.87e-06	KLTH0C02662p	0.686409	6.94033e-05	YCR034W	1.18761	0.0315949	KLTH0C01936p	0.74572	0.000124266
									YLR431C	0.0165093	0.0165093	AIM14	2.08985	1.00682e-05	YKR103W	1.92332	0.00673115	KLTH0F02068p	0.735164	0.0161733
									YIL159W	0.00573024	0.00573024	KLTH0B07634p	1.57571	0.000821132	YJR109C	0.717825	6.91611e-07	KLTH0D13992p	0.677365	0.0363563
									YLR135W	0.051816	0.051816	KLTH0H15356p	1.42502	0.00713787	YPR183W	0.80958	0.00628593	KLTH0D14322p	0.277579	0.0358484
									YDR499W	0.00208538	0.00208538	KLTH0F12540p	0.578929	0.0034102	YFR037C	0.605073	0.0104002	KLTH0B07964p	0.416884	0.0109757
									YNL106C	0.0150124	0.0150124	XP_002555729.1	0.513813	0.0229456	YGL200C	0.727407	0.0379713	KLTH0E13288p	0.372175	0.00172419
									YLR337C	0.00392518	0.00392518	KLTH0H06886p	1.38445	0.00198255	YBR088C	2.05686	2.549e-09	KLTH0H04026p	0.564235	0.0121804
									YJL046W	0.0116722	0.0116722	KLTH0G10582p	1.6953	8.78512e-05	YPL032C	0.784796	0.00402025	KLTH0G13046p	0.559462	0.00297999
									YBR130C	0.0251499	0.0251499	KLTH0B06886p	0.543098	0.0113059	YBR086C	0.588917	0.00627597	KLTH0D17930p	0.319578	0.0274039
									YGL176C	0.00573024	0.00573024	KLTH0H09658p	0.514119	0.0357368	YHR108W	0.623849	0.00737819	KLTH0B07150p	0.477798	0.00207812
									YOR236W	0.0066148	0.0066148	KLTH0A03894p	1.16278	0.000891369	YOR239W	0.600143	0.0427412	KLTH0F16148p	0.563815	0.00929201
									YMR317W	0.00190277	0.00190277	KLTH0H16148p	1.9227	0.00247451	YLR378C	0.553211	0.0461236	KLTH0D10098p	0.414705	0.00617196
									YDR014W	0.0409848	0.0409848	KLTH0E02178p	0.832093	0.0375551	YKR001C	0.524488	0.00177331	KLTH0F05148p	0.279047	0.0482659
									YNL218W	0.0364616	0.0364616	KLTH0D00858p	0.721153	0.000546039	YBR112C	0.564338	0.017839	KLTH0H10758p	0.661621	8.44867e-05
									YGR131W	9.23e-06	9.23e-06	KLTH0D13178p	1.35633	0.000153118	YDL195W	0.487168	0.00209964	KLTH0F10956p	0.440478	0.00157913
									YNL293W	0.030855	0.030855	AIM9	0.868392	0.0056097	YAR002C-A	0.681347	0.0238566	KLTH0F14542p	0.389545	0.0105343
									YML083C	0.0175318	0.0175318	KLTH0H04026p	1.08306	0.000220004	YLR314C	0.710615	1.52399e-05	KLTH0E03652p	0.381527	0.00793422
									YGR225W	0.0264692	0.0264692	KLTH0C02046p	1.27557	0.0113933	YKR052C	1.16581	0.00247764	KLTH0G18744p	0.646778	0.0345441
									YKR054C	0.0561721	0.0561721	KLTH0C08866p	0.489827	0.0447484	YGL137W	0.482606	1.14145e-05	KLTH0G14278p	0.289229	0.0390473
									YDR147W	0.00154738	0.00154738	KLTH0A00594p	1.79409	4.18446e-13	YGL022W	0.473337	0.0408799	KLTH0F19448p	0.659399	0.0362342
									YBR233W	0.0151148	0.0151148	KLTH0D10318p	1.69481	0.00128165	YFR051C	0.691954	0.000536146	KLTH0B00176p	4.33428	0.000357655
									YML060W	0.0518646	0.0518646	KLTH0E06578p	0.821506	0.0110029	YOR247W	2.75238	7.54502e-11	KLTH0G07766p	0.486067	0.000619199
									YMR190C	0.0307186	0.0307186	KLTH0B03762p	2.44136	7.17241e-16	YDL222C	1.24734	0.0486484	KLTH0B09944p	0.374366	0.0073855
									YLR187W	0.030855	0.030855	KLTH0G17864p	2.99518	1.79121e-11	YNL300W	3.87051	8.54662e-12	KLTH0F13970p	0.326947	0.0274212
									YHL013C	0.0275039	0.0275039	AIM11	2.02016	9.34265e-05	YNL287W	0.401087	4.28973e-05	KLTH0C09240p	0.672917	2.78622e-05
									YLR425W	0.0187386	0.0187386	KLTH0G14124p	1.97949	3.56404e-08	YGR116W	0.307342	0.0324385	KLTH0H08646p	0.621093	7.49608e-07
									YLR084C	1.39e-07	1.39e-07	KLTH0F04620p	0.585602	0.00086854	YKR104W	2.16723	0.0010807	KLTH0B10384p	8.23951	0.00176694
									YBR259W	0.0358304	0.0358304	KLTH0H07260p	1.42295	0.00116843	YOL011W	0.602145	0.0429428	KLTH0D01320p	0.674225	0.0174452
									YJL118W	5.5e-05	5.5e-05	KLTH0F03652p	0.829377	7.76391e-05	YNL138W	0.834826	1.80581e-06	KLTH0F06094p	0.441824	0.00241368
									YDL049C	0.000213603	0.000213603	KLTH0B00154p	3.83958	2.51337e-07	YDL005C	0.677911	0.0474765	KLTH0E00792p	0.536809	1.67069e-07
									YLL004W	0.0293674	0.0293674	KLTH0E14630p	0.731518	0.00419607	YBR117C	1.23198	0.0172788	KLTH0G19646p	1.35321	0.0057501
									YJR054W	0.0020514	0.0020514	KLTH0D11374p	1.70922	0.000459231	YMR301C	0.555472	0.0393467	KLTH0C02046p	0.496956	0.0282806
									YHR152W	0.0145202	0.0145202	XP_002552819.1	0.69969	0.0383206	YBR214W	0.808842	0.0238566	KLTH0H12804p	0.451818	0.0316542
									YIL071C	0.052386	0.052386	KLTH0H07238p	1.53794	0.000135336	YDR507C	2.01428	4.58693e-21	KLTH0C03894p	0.567752	0.0215215
									YFR028C	0.0240148	0.0240148	KLTH0E03784p	0.465891	0.00972808	YNL088W	0.747131	0.000147886	KLTH0C10164p	1.45194	0.0121804
									YLR210W	0.00611994	0.00611994	KLTH0G04950p	0.597134	0.0181565	YDR208W	0.528973	0.000491237	KLTH0H09284p	0.628096	0.00595576
									YNL188W	0.0150594	0.0150594	KLTH0H09130p	0.701251	0.00137487	YKL032C	0.531538	0.0188774	KLTH0G10582p	0.414855	0.0183642
									YDR013W	0.00569999	0.00569999	KLTH0G12188p	0.720111	0.000142478	YNL197C	0.679102	0.0132224	KLTH0D03938p	0.400028	0.0472559
									YDR325W	0.0353923	0.0353923	KLTH0B02156p	0.558648	0.015203	YOR323C	0.409485	1.61958e-05	KLTH0A03674p	1.31895	0.0248381
									YJL113W	0.0315626	0.0315626	KLTH0H10758p	1.4184	9.61479e-07	YNL283C	2.98389	1.33002e-12	KLTH0H01738p	0.54508	0.0010967
									YLR346C	0.0365925	0.0365925	KLTH0G13046p	1.01955	0.0143863	YGR185C	0.513559	0.0114379	KLTH0E06666p	0.542992	0.000556545
									YHR011W	0.00909055	0.00909055	KLTH0H07986p	0.727159	0.0194945	YBL032W	0.91692	0.000125176	KLTH0D01210p	0.472402	0.00898268
									YDR323C	0.0210123	0.0210123	KLTH0F19404p	1.12443	0.0122774	YDL079C	0.989625	0.0389167	KLTH0G06688p	0.48805	0.0110019
									YNL092W	0.00591877	0.00591877	KLTH0H05808p	1.2523	3.40478e-05	YOR074C	2.2654	2.07627e-11	KLTH0F08646p	0.472756	7.50932e-05
									YGL146C	0.0185221	0.0185221	KLTH0C10164p	2.68255	2.1064e-06	YLR330W	0.50809	7.42405e-07	KLTH0F11176p	0.424178	0.0482333
									YDL211C	0.0129029	0.0129029	KLTH0H07172p	1.60979	0.000346551	YGL207W	0.44954	0.00162171	KLTH0H14454p	0.37896	0.0318641
									YGR203W	0.0545699	0.0545699	KLTH0F17600p	1.44612	2.77297e-07	YBR294W	4.2202	4.31404e-42	KLTH0B06908p	0.390766	0.0253969
									YNR009W	0.0211732	0.0211732	KLTH0A07458p	0.529022	0.00444677	YMR199W	2.43631	5.50524e-08	KLTH0F18458p	0.427506	0.038896
									YIR041W	0.00061611	0.00061611	KLTH0E12078p	1.07149	0.00319715	YER090W	0.286854	0.0215873	KLTH0E13882p	0.499601	0.026224
									YOR077W	0.0135631	0.0135631	KLTH0A00308p	1.98092	0.0302586	YNL118C	0.527002	3.11937e-05	GEP3	0.770492	0.0129441
									YER085C	0.0210269	0.0210269	KLTH0F04730p	0.431029	0.0280567	YOR123C	0.300503	0.0106966	KLTH0E17006p	2.14461	0.00722781
									YJR053W	0.00155155	0.00155155	KLTH0F04664p	1.14626	0.000326469	YHR135C	0.516079	0.00386516	KLTH0A02222p	0.421552	0.0057501
									YOL157C	0.00490489	0.00490489	KLTH0C01936p	0.893529	0.0011331	YMR136W	0.573168	0.0493686	KLTH0F19184p	0.441564	0.0133402
									YLR341W	0.00437274	0.00437274	KLTH0B09724p	0.897589	0.0410983	YHR098C	0.670032	0.00432831	KLTH0F03212p	0.504655	0.00176694
									YKR073C	0.0145202	0.0145202	KLTH0F09130p	2.00096	1.90892e-28	YGL092W	0.380804	0.00238443	KLTH0B02728p	0.581222	0.00177776
									YNL318C	0.00983939	0.00983939	KLTH0A03718p	1.17496	0.00123033	YKL126W	0.408683	6.9665e-05	KLTH0A05104p	0.487889	0.00132512
									YOR161W-B	0.0165093	0.0165093	KLTH0C04686p	0.871572	0.00734516	YKL198C	0.715931	0.00812512	KLTH0G17864p	1.19703	0.00579293
									YHR014W	0.0226612	0.0226612	KLTH0H00990p	1.21046	0.00723824	YLR183C	3.58653	2.62495e-15	KLTH0G12870p	0.763773	0.016903
									YJL114W	0.0513557	0.0513557	KLTH0A04180p	0.860735	6.76544e-05	YOL007C	3.17313	5.20206e-12	KLTH0D10318p	0.611675	0.000402609
									YOR161W-A	0.0845978	0.0845978	KLTH0G08052p	0.482064	0.0342897	YJL187C	3.00604	1.70838e-12	KLTH0C03564p	0.366326	0.021182
									SNR59	0.0696421	0.0696421	KLTH0E13420p	1.37248	0.00735905	YLR278C	0.412719	0.00296001	KLTH0E03696p	0.359137	0.0348513
									YBL107W-A	0.227671	0.227671	KLTH0B06204p	0.796613	5.40681e-05	YAR068W	1.82932	0.0370737	KLTH0D12452p	0.347727	0.0277828
									YBR178W	0.0692196	0.0692196	KLTH0C02926p	0.577883	0.0211337	YMR072W	0.416825	0.013818	KLTH0B06468p	0.623144	0.0176444
									YHR137C-A	0.139404	0.139404	KLTH0A03454p	0.94538	0.00881123	YMR261C	0.627845	0.0198211	KLTH0H14234p	0.436994	0.0174452
												KLTH0B03520p	1.33358	8.45663e-17	YOR372C	1.68736	0.000274686	KLTH0G19096p	0.603714	7.94989e-07
												KLTH0G06842p	0.950545	2.95604e-05	YAL007C	0.772186	0.0110856	KLTH0C07524p	0.968008	0.0180945
												KLTH0G06930p	0.88709	3.26928e-06	YDR222W	0.936911	0.000624712	KLTH0H00638p	0.431758	0.0496189
												KLTH0F14542p	0.694284	0.0258824	YCR077C	0.312583	0.047362	KLTH0H00814p	0.650752	0.00350816
												KLTH0D10098p	0.561564	0.00209019	YLL043W	0.368859	0.0054735	KLTH0A07810p	3.61604	0.0142806
												KLTH0H11440p	1.04252	0.00395217	YDR097C	1.22835	1.2233e-10	KLTH0F19844p	0.684866	0.0167515
												KLTH0A06138p	0.960923	0.00928375	YOR188W	1.01421	0.00535475	KLTH0H16016p	0.509595	0.0027393
												KLTH0C08052p	1.22982	2.71517e-07	YML117W	0.446123	0.0107147	KLTH0E05434p	0.570332	0.0275873
												KLTH0F15092p	0.929497	0.000129244	YLR045C	3.25873	1.79641e-23	KLTH0A07612p	0.419488	0.0199825
												KLTH0F07084p	0.528299	0.0171828	YGR241C	0.98141	0.0366688	KLTH0G05082p	0.404775	0.038896
												KLTH0F12144p	0.846701	0.0397618	YIL076W	0.395171	0.00142121	KLTH0F02354p	0.481881	0.0362139
												ETT1	0.812809	0.000324115	YLL021W	0.848305	1.87517e-13	KLTH0F11682p	0.685961	0.00973825
												KLTH0E14454p	2.18536	1.01883e-22	YGR167W	0.432281	0.0148821	KLTH0H04840p	0.484302	0.0201726
												KLTH0E06182p	0.692655	0.0135263	YNL102W	1.25083	7.32799e-18	KLTH0G09350p	0.621728	0.00839324
												KLTH0E15334p	1.93626	6.09964e-06	YML069W	0.805154	5.96314e-06	KLTH0C08844p	0.618698	0.0110442
												KLTH0C07502p	1.88246	2.6998e-08	YDR113C	2.24737	2.02587e-10	KLTH0H00198p	1.11092	0.00150288
												KLTH0G04708p	0.462993	0.0227089	YCR088W	0.536344	6.29919e-05	KLTH0C11550p	0.425679	0.0221742
												KLTH0E13288p	0.513783	0.00526507	YAR007C	1.03174	0.000898725	KLTH0D01562p	0.611538	0.0133402
												KLTH0C11044p	0.618483	0.00352561	YPL019C	0.29605	0.0162231	KLTH0H07832p	0.54293	0.0121804
												UTP25	0.517882	0.0337605	YOL012C	1.52673	1.59965e-11	KLTH0D01100p	0.398185	0.0440245
												KLTH0E05544p	0.767024	0.00124547	YOR195W	1.59509	1.53159e-11	KLTH0F04598p	0.657062	0.0133402
												KLTH0A03916p	1.91443	6.76544e-05	YOL019W	1.53252	9.22886e-07	KLTH0F17996p	0.552469	0.0492961
												KLTH0C11440p	1.38843	0.00870931	YOR290C	0.750691	4.35459e-08	KLTH0E15290p	0.870662	0.000321139
												KLTH0D13992p	1.32757	0.000676747	YBR049C	0.82864	0.000370446	KLTH0D10890p	1.46192	0.0251531
												KLTH0H11726p	1.12092	0.00708207	YHR176W	0.466655	0.0233318	KLTH0F08712p	0.654437	0.0471915
												KLTH0D08800p	0.571119	0.00177468	YJL092W	2.67241	1.80243e-16	KLTH0E05148p	2.26228	0.00207812
												KLTH0F18700p	0.474229	0.0414565	YHR146W	0.668293	0.00115557	KLTH0D05104p	0.53145	0.00707815
												KLTH0E02948p	1.56212	4.77628e-08	YKL217W	0.866352	0.010322	KLTH0H00616p	0.828386	0.0201986
												MAP2	1.24339	0.000167146	YIL026C	1.60623	1.43369e-09	KLTH0F03124p	0.585644	0.0277828
												KLTH0E04774p	0.555282	0.0239249	YLR399C	0.536663	0.0121268	KLTH0E00616p	0.704264	0.00130814
												KLTH0E15356p	1.36737	9.42608e-05	YLL001W	0.525883	0.000842544	KLTH0B04774p	1.18856	0.000632782
												KLTH0C09306p	1.25713	0.00232983	YHR103W	0.381361	0.0386251	ERT1	0.590976	0.0361231
												KLTH0H08976p	1.41996	0.00387985	YPL116W	1.55536	1.17216e-06	KLTH0B03894p	0.823215	0.0277828
												KLTH0H11000p	0.901677	0.0287675	YOR023C	0.351628	0.0222616	KLTH0E03168p	1.34127	9.39983e-05
												KLTH0F08162p	1.76003	0.00597305	YNL166C	0.927511	0.00660229	KLTH0E17138p	3.63372	0.00864304
												KLTH0A04884p	0.967291	0.00220862	YBL069W	0.847939	0.013185	KLTH0D17050p	1.01438	0.00150288
												KLTH0E09812p	0.823565	0.00668824	YEL015W	0.447756	0.00813144	KLTH0E00286p	1.04004	0.00425117
												KLTH0E06666p	1.46535	2.47404e-05	YNL238W	0.393631	0.0430339	KLTH0H00132p	4.50221	0.00579293
												KLTH0E13948p	1.78882	0.000115325	YLR190W	1.21626	0.0309633	KLTH0E15004p	2.02718	0.00103579
												KLTH0E06864p	0.94308	0.00220862	YMR076C	1.79632	2.29715e-19	KLTH0A07832p	2.27889	2.58293e-07
												KLTH0D12166p	0.896287	1.55102e-07	YNL068C	0.92714	0.0245133	KLTH0E05126R	1.85772	0.048312
												KLTH0H12100p	1.88222	9.03086e-23	YMR280C	1.54557	0.00406315	KLTH0G17732p	1.46985	0.0105343
												KLTH0G06358p	1.22651	8.92165e-05	YGL027C	0.558547	0.0375231	KLTH0F04048p	2.69857	0.0463393
												KLTH0H04818p	1.48077	0.000767635	YNL312W	1.38121	0.000120823	KLTH0D11220p	1.4651	0.0285104
												KLTH0G09878p	0.658514	0.0409638	YPR129W	0.269454	0.0363141
												KLTH0F19360p	1.84499	9.9629e-08	YDL028C	1.06399	1.30006e-08
												KLTH0C11176p	0.71527	0.0406523	YGL021W	2.17473	3.45978e-06
												KLTH0H12672p	0.653042	0.0245263	YOL140W	0.546558	0.0101684
												KLTH0C01100p	1.73578	0.00127241	YJL088W	1.96288	1.17093e-06
												KLTH0G17644p	0.403617	0.0340111	YKL112W	0.934165	0.0116223
												KLTH0D09702p	1.26158	0.000279182	YLR357W	0.394339	0.0495821
												KLTH0A06556p	1.73884	0.00164966	YJR092W	1.98596	4.71225e-05
												KLTH0D06512p	1.05295	2.6994e-06	YEL061C	1.49508	2.3938e-06
												KLTH0D01254p	1.60031	0.000974684	YOR330C	0.412775	0.0393467
												KLTH0H11638p	0.951145	0.0105052	YGR140W	1.4418	1.12684e-11
												KLTH0F09328p	0.393513	0.0357929	YDR309C	1.2174	2.62632e-08
												KLTH0F11682p	1.62084	8.10775e-07	YOR246C	0.565243	0.0383345
												KLTH0E05434p	1.52922	2.81445e-07	YDL003W	2.6093	4.85301e-27
												KLTH0E06996p	1.25211	0.0148655	YNL262W	0.950229	0.00140816
												KLTH0H08866p	0.945559	0.0215638	YBL009W	2.23101	2.75427e-11
												KLTH0A04048p	2.41319	6.05345e-09	YPL075W	1.83899	4.11298e-07
												KLTH0F18172p	0.666837	0.0023054	YOL090W	1.37884	9.32098e-13
												KLTH0F08602p	0.529465	0.0338716	YPL014W	0.952843	0.0033704
												KLTH0H03234p	0.515418	0.022721	YBR279W	0.429389	0.00122702
												KLTH0G04180p	0.458496	0.0397618	YLR272C	1.8293	9.75154e-10
												KLTH0F02464p	0.811336	0.000142036	YDR251W	0.523645	0.00570471
												KLTH0G10406p	0.919148	0.00218925	YHR154W	1.51925	1.40335e-08
												KLTH0D01320p	1.20259	0.000145763	YMR104C	0.723707	0.000257159
												KLTH0C02904p	0.980987	0.0186042	YBR089C-A	0.540622	0.0166789
												KLTH0A00374p	1.80513	2.6177e-05	YMR078C	1.67406	3.05818e-48
												KLTH0G05192p	1.89415	1.04802e-05	YER028C	0.691239	0.0244321
												KLTH0H16258p	1.7065	1.49457e-12	YGL117W	1.06217	3.4933e-13
												KLTH0E17138p	7.14372	5.27773e-30	YBR245C	0.490933	0.00313999
												KLTH0G17952p	0.674527	0.0169089	YGL036W	0.526679	0.0317218
												KLTH0F07106p	0.553712	0.0326807	YER149C	0.832643	0.0322744
												KLTH0G04796p	0.879871	0.0037834	YNL199C	0.34961	0.0261489
												KLTH0F00924p	0.651254	0.0197616	YBR265W	0.470044	0.0260487
												KLTH0B07172p	0.703665	0.00275914	YLR182W	0.627237	0.000545052
												KLTH0H14256p	0.877415	0.0304048	YDR508C	2.12491	0.0066574
												KLTH0G10120p	2.03627	1.78603e-05	YEL047C	0.898826	0.00054452
												PSD2	0.881608	0.0376683	YPR029C	0.279154	0.0258119
												KLTH0F13970p	1.28007	1.22585e-08	YNL307C	0.474484	0.0155968
												KLTH0E10934p	0.8417	0.0142026	YGR014W	0.807889	0.00449234
												KLTH0A06204p	0.505114	0.0222359	YDR356W	1.84257	1.48425e-15
												KLTH0G11748p	0.63752	0.02085	YOR019W	1.078	0.00397934
												KLTH0F16632p	2.01786	6.47934e-06	YKR058W	0.719691	0.00355872
												KLTH0B03696p	0.541169	0.034981	YEL013W	0.343862	0.0245331
												KLTH0D06248p	0.619788	0.00113056	YHR211W	1.39175	1.13599e-24
												KLTH0C08118p	0.488891	0.0177279	YJR031C	0.926643	6.95302e-05
												KLTH0F06160p	0.655298	0.00395355	YBR275C	0.883537	5.7831e-12
												KLTH0E13464p	0.996128	0.013003	YLR373C	1.11195	1.93761e-07
												XP_002555410.1	0.701487	0.0160185	YDR150W	0.608604	0.000193426
												KLTH0H08646p	0.543829	0.0031502	YJL115W	0.594437	0.0103287
												KLTH0F14938p	2.60459	0.000157276	YIR010W	0.775749	0.00208824
												KLTH0F13706p	1.21007	5.40108e-06	YKR008W	0.484086	0.000296937
												KEX1	0.645711	0.000940043	YOR147W	0.371048	0.0351142
												KLTH0D15994p	0.445923	0.0178	YHR175W	0.805611	0.0231062
												KLTH0G17974p	1.29011	1.73838e-07	YIL036W	0.464623	0.0384083
												KLTH0F08008p	0.848141	0.00223113	YNR071C	1.54205	0.0106966
												AIM23	0.917033	0.0107331	YNL243W	0.390783	0.00607953
												KLTH0B04774p	3.26066	1.45779e-20	YNL039W	0.296904	0.0142645
												KLTH0H00770p	0.78154	0.00700452	YHR097C	0.702545	0.0195857
												KLTH0C11880p	2.14538	0.00152096	YMR001C	1.17924	0.00462028
												KLTH0H02068p	0.502806	0.0341076	YNL321W	0.507257	0.0212256
												KLTH0A02772p	0.92387	0.026054	YML034W	0.840363	0.000105731
												KLTH0E14740p	0.960289	0.0169815	YCL014W	1.13925	7.5003e-05
												KLTH0E14058p	0.607691	0.0233025	YAL067C	1.22089	2.73763e-07
												KLTH0D04312p	2.80776	4.07151e-19	YOR226C	0.521963	0.0329848
												KLTH0E15246p	1.24379	0.000764328	YKL204W	0.314837	0.036755
												KLTH0B09042p	0.996526	0.000389887	YKL088W	0.299072	0.00608525
												KLTH0D01166p	1.14121	0.000937363	YAL063C	1.66071	3.71241e-16
												KLTH0F18018p	2.14142	0.000187079	YGR098C	1.43094	3.18471e-07
												KLTH0B07810p	0.732236	0.00136691	YMR047C	0.353685	0.0426414
												ADI1	2.32582	1.26502e-07	YKR095W	0.356134	0.0223808
												KLTH0H03674p	1.36267	8.25858e-05	YJL176C	0.591982	0.0131686
												KLTH0A02420p	1.23799	4.43256e-06	YKL045W	0.836411	1.26561e-08
												KLTH0F04576p	1.20805	0.00519871	YNL289W	2.78926	3.11092e-15
												KLTH0H15576p	1.19714	0.000873543	YLR383W	0.662472	6.48631e-06
												KLTH0H09284p	0.868431	0.00319813	YKR090W	1.32465	3.82507e-07
												KLTH0C10846p	0.714579	0.00179331	YOR081C	0.612761	0.0452914
												XP_002553273.1	0.771203	0.0385826	YMR270C	0.810826	0.000257159
												KLTH0B06314p	1.54755	1.50956e-06	YAL001C	0.842711	2.61025e-05
												SLX4	1.44062	0.000621162	YER032W	2.05313	3.27178e-07
												KLTH0D05434p	1.70967	0.000336645	YIL144W	1.01283	1.57953e-08
												KLTH0D06666p	1.05987	0.00309976	YHR110W	0.914637	0.00873546
												KLTH0E00792p	0.697184	0.0210685	YHR158C	0.828837	2.02917e-06
												KLTH0B04378p	0.400944	0.0435501	YIL138C	0.54384	0.00428088
												KLTH0C04818p	1.0608	0.0319997	YJR111C	0.727476	0.0167006
												KLTH0F11176p	1.08471	0.000105293	YJL074C	0.858929	5.34702e-08
												KLTH0H11022p	0.773593	0.00200999	YPR157W	1.60617	1.33954e-06
												KLTH0D09042p	0.44807	0.0371016	YML061C	0.617381	0.0215873
												KLTH0G17710p	1.50427	6.3107e-07	YIR017C	1.57767	0.00286853
												KLTH0E02002p	1.43341	0.00118562	YDR219C	0.588348	8.2965e-05
												KLTH0E08756p	0.97183	0.000163246	YDR358W	0.937338	0.0201385
												KLTH0F17446p	1.28298	7.99381e-08	YGR099W	1.17154	0.000774002
												KLTH0E04686p	1.46178	1.45014e-07	YCL034W	0.497335	0.0309633
												KLTH0G08668p	1.76054	0.00219996	YDR027C	0.577024	0.000820997
												KLTH0C05456p	0.923594	0.0407017	YGR152C	0.69805	0.0109323
												KLTH0H10912p	0.584703	0.0350785	YBR130C	0.604166	0.000404773
												AIM3	1.66866	0.00158435	YER187W	0.801771	0.0024553
												KLTH0H02904p	1.1861	0.00185918	YKL127W	1.95932	3.04431e-18
												KLTH0G02596p	0.578402	0.0342559	YGL093W	1.33492	7.00547e-11
												KLTH0E11330p	0.463703	0.0397654	YHL028W	0.359666	0.041398
												KLTH0F04686p	0.517095	0.0236294	YGR108W	2.50739	8.77667e-08
												AIM32	1.13378	0.000741933	YNL206C	0.529437	0.0136392
												KLTH0E03630p	1.20955	0.00318815	YKL023W	0.592037	0.0270571
												KLTH0A05522p	1.77316	6.72126e-06	YDR253C	1.12331	0.0351288
												KLTH0E15092p	0.86622	3.70862e-07	YLL022C	0.545395	4.88877e-05
												KLTH0B10384p	7.69526	2.09862e-05	YBR252W	1.15265	0.000539531
												KLTH0H14278p	0.59535	0.0203098	YOR132W	0.608045	0.0016935
												KLTH0D12034p	0.885843	0.00395355	YGL065C	0.546841	0.0224783
												KLTH0H10516p	2.50858	1.59375e-14	YDL103C	0.629858	0.00111444
												KLTH0C02684p	1.80371	3.67439e-07	YDR480W	1.57914	2.30615e-19
												KLTH0G03344p	0.631117	0.0297089	YGR193C	0.50447	0.0131686
												KLTH0E15972p	1.50652	0.0015922	YFR028C	0.818404	0.00377962
												KLTH0H08888p	1.56349	2.47987e-07	YPL141C	1.90747	3.18819e-08
												KLTH0F04246p	0.622941	0.0257902	YKR054C	0.566085	0.0185605
												KLTH0A05962p	0.531157	0.0227089	YER029C	0.587089	0.00127921
												KLTH0D01210p	0.540317	0.00856608	YOR112W	0.611635	0.00793837
												KLTH0F08646p	1.16756	1.85079e-08	YIL055C	1.17521	0.0401235
												KLTH0H07678p	0.518248	0.041485	YBR103W	0.494088	0.0209665
												KLTH0F01694p	2.03345	1.47581e-06	YDR261C	2.0204	2.95464e-09
												KLTH0C06908p	1.68938	2.29419e-13	YFR038W	0.505453	0.00588343
												KLTH0F06358p	1.51798	3.30783e-11	YPR141C	1.56053	2.21025e-05
												KLTH0A02266p	0.505281	0.023963	YMR144W	3.14196	8.16096e-14
												KLTH0A04070p	2.28695	1.61577e-12	YGL094C	0.39904	0.00083752
												KLTH0C02068p	1.18932	0.0221272	YML027W	1.86794	5.31507e-06
												KLTH0H04686p	1.33541	1.46555e-05	YPR119W	2.13822	0.0013319
												KLTH0D18128p	0.546586	0.00532903	YER016W	1.34851	3.12335e-05
												KLTH0D10516p	0.686684	0.0281858	YGL216W	0.632398	0.0418048
												KLTH0F15554p	1.16399	0.00233828	YAL013W	0.5036	0.00788434
												KLTH0B09108p	1.62465	0.00292443	YCR065W	0.665835	0.00382571
												KLTH0C11770p	1.40901	0.0174325	YMR062C	0.496779	0.0249772
												KLTH0E11198p	0.850002	0.0199246	YIL131C	2.53887	1.5631e-09
												KLTH0F16038p	1.32653	4.61921e-05	YPR106W	0.737237	0.0120089
												KLTH0G13992p	0.859709	0.0315287	YLR386W	0.693514	5.09683e-05
												KLTH0F10406p	0.66089	0.0170035	YDL101C	1.76929	5.24391e-08
												KLTH0G15268p	0.905683	0.026272	YOR373W	2.27419	9.84345e-11
												KLTH0H14850p	0.903502	0.022721	YEL022W	0.35126	0.020379
												KLTH0A05104p	1.15959	4.34757e-05	YJL216C	4.39203	0.000741985
												KLTH0H01738p	0.850373	0.000504342	YPL242C	0.608583	0.00734799
												KLTH0D03872p	1.04295	3.33898e-05	YDR146C	1.84077	0.00441603
												KLTH0A07700p	0.548947	0.00944211	YFR019W	0.605806	0.000134756
												KLTH0E02156p	0.484844	0.0254777	YBL052C	0.730886	0.00464545
												KLTH0G13640p	0.770937	0.0101303	YGL179C	0.724793	0.00406359
												KLTH0E08690p	1.29434	0.00460891	YAL065C	1.51835	1.88831e-11
												KLTH0G13816p	1.29762	0.00291618	YDL164C	1.45684	2.85795e-08
												KLTH0D09262p	0.852591	1.50437e-05	YKR010C	0.814913	0.00948348
												KLTH0F07326p	0.734277	0.00492173	YDL106C	0.566681	0.00983712
												KLTH0D12452p	1.01238	0.0167588	YDR354W	0.643188	0.00935764
												KLTH0E10230p	0.999364	0.00975807	YKL140W	0.304768	0.0473411
												KLTH0H10846p	0.640441	0.00507807	YJR054W	0.98974	0.0258196
												KLTH0F17006p	1.86299	0.00344393	YDR518W	0.48597	0.0468096
												KLTH0B06908p	1.45507	9.69165e-17	YDL093W	0.526224	0.0202465
												KLTH0A07392p	1.02703	0.0140344	YGR252W	0.61691	0.000222927
												KLTH0F07854p	2.18926	1.14686e-08	YCL063W	2.55623	1.1311e-08
												KLTH0E13112p	1.78154	2.95122e-13	YBR205W	0.402522	0.0131535
												KLTH0E15268p	1.78286	0.00484892	YBL085W	0.853709	9.66543e-08
												KLTH0A06094p	0.983235	0.00472346	YFL008W	0.345695	0.038824
												KLTH0G01298p	1.22737	0.00344566	YPL055C	0.594101	0.0167006
												KLTH0D09548p	1.22721	0.0035663	YOL113W	0.532923	1.05634e-05
												KLTH0B08162p	1.07243	0.000306238	YBR156C	2.11203	1.34339e-10
												PAC1	0.668876	0.00188482	YIL031W	0.445552	0.0238566
												KLTH0G09438p	0.935929	0.00235101	YMR304C-A	2.11439	0.000273595
												KLTH0F03212p	0.464275	0.046559	YJL173C	1.26222	1.15045e-05
												KLTH0A04532p	1.23799	3.33898e-05	YHR023W	0.746562	0.00555506
												KLTH0C11550p	1.41469	0.00102411	YMR198W	2.27207	1.67605e-08
												KLTH0G10604p	0.945362	0.0208731	YHR172W	3.12625	1.12364e-13
												KLTH0D10450p	1.36557	0.026174	YNL258C	0.371015	0.0276937
												KLTH0F18392p	0.801514	0.00179331	YNL126W	0.93558	0.000243546
												KLTH0D08690p	1.06534	0.0324824	YMR183C	0.759397	1.47529e-05
												KLTH0G11220p	1.40385	0.000392647	YOR101W	0.48516	0.0241835
												KLTH0E14542p	0.756419	0.000323571	YMR140W	0.563	0.016957
												KLTH0G09680p	0.638311	0.00764863	YBL063W	1.68725	8.36649e-13
												KLTH0F17996p	1.83652	1.07844e-05	YBR243C	2.05202	1.68121e-06
												KLTH0B06336p	2.00471	0.000167146	YBR289W	0.553654	0.00329571
												KLTH0H00638p	0.985012	0.00418198	YDL197C	0.678808	0.00163133
												KLTH0E14674p	1.02861	1.64897e-05	YOL017W	1.79905	7.32167e-12
												KLTH0E14410p	0.690738	0.00136114	YGL066W	0.342317	0.045553
												KLTH0F04598p	1.64297	0.000124707	YJL019W	1.14111	2.16444e-05
												KLTH0D14894p	0.631303	0.00279315	YOR113W	0.608357	0.0219683
												KLTH0D06886p	2.46524	5.2733e-12	YMR003W	1.89112	2.86092e-09
												KLTH0G16478p	0.605096	0.015193	YCL039W	0.445117	0.0379713
												KLTH0B07722p	0.590582	0.0449797	YDR359C	0.391481	0.0158138
												KLTH0C04356p	1.43324	0.000539666	YFR013W	0.349925	0.0393467
												KLTH0G05236p	0.774947	0.000459907	YLR212C	1.55529	1.29372e-13
												RRM3	1.27469	0.00584796	YNR015W	0.548237	0.0241072
												KLTH0G15488p	1.20629	0.000137637	YBR215W	0.477626	0.00779094
												KLTH0E01496p	1.7359	0.0267626	YDR144C	1.44498	0.00313999
												KLTH0C07788p	0.933978	0.00190157	YAR050W	0.874769	5.21626e-06
												KLTH0F19316p	0.681103	0.0148655	YKR037C	1.56571	1.50445e-08
												KLTH0B10472p	0.588773	0.0317045	YLR084C	1.56013	0.000814958
												KLTH0D07392p	2.10633	0.0348451	YMR032W	1.57008	3.48302e-05
												KLTH0E10890p	0.450419	0.0410983	YNR009W	1.61307	3.61141e-05
												KLTH0A00682p	0.878823	0.00208177	YML109W	0.843864	7.54666e-07
												KLTH0G05082p	1.25605	1.4164e-05	YGR113W	0.865779	1.84702e-05
												KLTH0E09900p	1.54156	0.00194895	YBR038W	1.48414	0.0054735
												KLTH0A07414p	0.808229	0.0125997	YPL269W	1.36999	5.15837e-10
												KLTH0H14300p	0.684598	0.0100553	YOR216C	0.65952	0.0324125
												KLTH0F01320p	0.532793	0.0204144	YML060W	0.750061	0.0207586
												KLTH0F18568p	1.02508	0.0118878	YLR181C	0.407898	0.041398
												KLTH0H11682p	1.48502	1.86653e-06	YDR534C	1.51046	0.00312485
												CFD1	1.13529	0.00713787	YGR012W	0.412842	0.0317027
												KLTH0B03938p	0.616772	0.0202668	YIL140W	1.73627	9.11156e-28
												KLTH0D05236p	0.82201	0.00060564	YKL105C	0.44045	0.043607
												KLTH0F05588p	0.652061	0.0297093	YDR034C-D	0.779918	0.00124208
												KLTH0H00814p	1.52365	2.90341e-09	YPL208W	0.772858	8.39578e-08
												KLTH0G05214p	2.408	1.20854e-06	YNL272C	0.568378	0.00402025
												KLTH0E15180p	0.558918	0.0259823	YDR279W	0.82685	7.2795e-06
												KLTH0D09680p	0.873449	0.0186178	YBL046W	0.469983	0.0226089
												KLTH0H13068p	0.991637	0.000700076	YEL017W	1.55414	5.23555e-19
												KLTH0B09438p	0.827633	0.000273985	YDR538W	0.439434	0.00820765
												KLTH0F19052p	0.741733	0.0120176	YJR006W	0.891496	5.10056e-08
												KLTH0D03542p	0.935572	0.01142	YJL013C	0.518428	0.01064
												KLTH0D10604p	1.34057	1.09927e-05	YAL024C	1.44362	5.09071e-07
												KLTH0G10010p	0.804579	0.0252585	YDR130C	0.904077	0.00295239
												KLTH0F09064p	1.32016	0.000269489	YOR084W	0.701676	0.00139777
												KLTH0B08008p	2.07017	1.43109e-09	YNL273W	0.912612	0.000259387
												KLTH0E11902p	1.28876	2.48092e-07	YOR073W	1.91568	2.01826e-08
												KLTH0H10582p	0.767954	0.00212982	YLR313C	1.23809	2.57818e-08
												KLTH0F17424p	0.719321	0.0310457	YPL016W	0.399238	0.0468096
												KLTH0A06952p	0.655269	0.0152277	YPR135W	0.763304	0.000538353
												KLTH0E12034p	1.20665	0.00263663	YGL086W	0.635603	0.000413596
												KLTH0E15290p	1.78074	1.03361e-18	YKL042W	1.23859	1.52848e-10
												KLTH0H16016p	0.877942	0.00017963	YLR131C	1.22372	0.00386516
												KLTH0D11638p	1.09952	0.0078136	YPL228W	0.58909	0.0105891
												KLTH0A07612p	0.641176	0.00444677	YMR053C	1.41759	0.00761947
												KLTH0A01056p	1.1922	0.00311753	YPR111W	0.358432	0.0378899
												KLTH0C00814p	0.947338	3.08576e-05	YOR038C	0.511853	0.000276234
												KLTH0G17446p	2.09431	3.51144e-11	YBL035C	0.688066	0.00412312
												KLTH0G18920p	0.548927	0.0150991	YLR210W	1.34942	0.00017355
												MIC27	0.852761	0.00726645	YCL061C	0.931044	5.05185e-05
												KLTH0F17248p	1.07552	0.000777764	YGR194C	1.06463	0.00226263
												DRE2	0.885614	0.000322256	YPL113C	1.30791	0.00664772
												KLTH0E01562p	1.31956	0.0133989	YBL034C	0.656301	0.00197791
												XP_002554416.1	0.803248	0.000223934	YOR026W	0.980832	0.00226263
												SHE3	0.830063	0.00188482	YKL049C	0.630088	0.0173786
												KLTH0F14916p	0.808105	0.0377132	YPL253C	1.67059	9.08724e-08
												KLTH0G05786p	2.13447	2.97866e-05	YJL118W	1.49745	0.0173421
												KLTH0C10560p	1.48384	0.00449434	YDL017W	0.667818	0.0430535
												KLTH0F17138p	1.22557	0.00773693	YDR407C	0.398274	0.0395464
												KLTH0G04378p	0.595435	0.0211337	YLR381W	1.15543	1.09916e-06
												KLTH0A01364p	0.509865	0.0437886	YER175C	0.857222	0.00180656
												KLTH0F02354p	0.601065	0.0384909	YOR315W	1.28059	0.0138218
												KLTH0A06644p	0.886507	0.00893966	YGL061C	1.33678	1.13677e-11
												KLTH0F04752p	0.999738	6.94069e-06	YLL032C	0.684419	0.0245312
												KLTH0G18282p	3.0138	6.83637e-11	YLR455W	0.643945	0.00364598
												KLTH0B06468p	1.13663	6.70346e-05	YLR151C	1.35907	7.54683e-18
												KLTH0D05038p	0.669538	0.0117328	YOR131C	0.386308	0.0100977
												KLTH0F00858p	0.755265	0.002199	YPR055W	0.386295	0.0432041
												KLTH0B09086p	2.27027	7.93006e-07	YPL155C	0.943001	8.16684e-05
												KLTH0C04796p	1.16339	3.6519e-06	YIR018W	0.69304	0.00329804
												KLTH0G17776p	0.643622	0.044059	YEL070W	1.47401	0.0131211
												KLTH0C01232p	1.27078	0.000851732	YDR200C	0.560192	5.6412e-05
												KLTH0F04290p	1.12496	0.000296702	YOR025W	1.32422	0.00262534
												KLTH0H07458p	0.766652	0.0388186	YJL201W	0.463272	0.00741503
												KLTH0G11990p	1.12811	0.00282192	YDR488C	1.58714	0.0107377
												KLTH0C03432p	0.83403	0.00448377	YJR043C	0.901535	1.20544e-06
												KLTH0G19096p	0.704176	0.00386564	YLR049C	0.824328	0.00195776
												KLTH0F18370p	0.875462	0.0467108	YHR061C	3.64375	4.47609e-14
												KLTH0C06776p	1.9619	3.75977e-06	YIL158W	2.11867	0.00176027
												KLTH0C07238p	0.733947	0.00483722	YDR254W	1.47847	0.000933373
												KLTH0D14586p	0.732188	0.00876218	YLR126C	1.2135	0.00230345
												KLTH0C04246p	1.48886	2.67136e-06	YGL237C	0.666149	0.033007
												KLTH0G17424p	0.661075	0.0160511	YDL127W	0.841762	9.09704e-07
												KLTH0E02926p	1.16612	0.000139716	YBR070C	1.51564	0.000373195
												KLTH0A06182p	0.674911	0.0078136	YLR103C	1.31111	4.01694e-05
												KLTH0C11110p	0.766468	0.00355228	YGL116W	1.32373	2.74154e-09
												KLTH0E05962p	0.774312	0.00112237	YGL174W	0.566506	0.00220498
												KLTH0G14542p	1.0612	0.00025461	YOR111W	0.661709	0.00256605
												KLTH0G17512p	1.10627	0.0287228	YLR393W	0.946758	0.0306795
												KLTH0H14322p	2.13793	8.75528e-06	YKL089W	0.780106	0.0130975
												KLTH0C01518p	1.14824	0.0430644	YJR112W	1.30974	9.09704e-07
												KLTH0A04026p	1.91331	6.76544e-05	YDR451C	2.57639	2.96196e-10
												KLTH0B00176p	2.37763	0.0410983	YKL092C	0.765319	1.4191e-05
												KLTH0E05148p	3.13994	1.64897e-05	YOL076W	0.57835	0.0164269
												KLTH0C02860p	0.994419	0.041485	YMR036C	0.636112	0.00874354
												KLTH0B00902p	0.831214	0.00271154	YGR092W	0.966057	3.39877e-05
												KLTH0F19844p	0.59741	0.0463162	YHR127W	0.922388	0.0037349
												KLTH0B04114p	0.875748	0.00490649	YKL149C	0.423706	0.0397176
												KLTH0D17226p	1.68467	0.00544551	YDR532C	0.772863	0.000691602
												KLTH0C05126p	2.19606	0.00242035	YNR072W	2.39483	0.000738296
												KLTH0C11858p	1.2754	4.24064e-05	YJR005C-A	2.63955	0.00166466
												KLTH0D10626p	0.698339	0.0432838	YGR070W	0.93605	0.0307193
												KLTH0C05852p	1.0598	0.0385826	YDR179C	1.08537	0.000276626
												KLTH0C06006p	1.02567	0.0137313	YPL164C	0.992395	3.77604e-05
												KLTH0C01430p	0.899981	0.00418379	YIR042C	1.11435	0.000948367
												KLTH0F04532p	0.633578	0.0187756	YOR181W	0.594842	0.00153228
												KLTH0E15664p	0.744291	0.0289901	YPR042C	0.481289	0.00217135
												KLTH0E07854p	0.921875	0.00199888	YMR179W	0.609015	0.00157924
												KLTH0H03630p	0.716698	0.0242405	YFL051C	1.12011	0.0182073
												KLTH0F08712p	1.76815	4.35966e-09	YNL225C	0.673055	9.47677e-06
												KLTH0F01936p	0.853286	0.00398075	YLR442C	0.863081	3.58223e-05
												KLTH0D17974p	1.57639	5.171e-08	YDR038C	1.48933	0.00163658
												KLTH0C08404p	2.45328	1.16893e-07	YNR073C	1.29974	0.0329848
												KLTH0G08756p	0.667591	0.0148774	YMR320W	1.0409	0.0260487
												XP_002553777.1	0.948309	7.61484e-05	YGR221C	1.91025	6.75972e-05
												KLTH0G18150p	0.889319	9.22898e-05	YPL015C	0.560694	0.0313966
												KLTH0F12848p	0.790467	0.0415647	YMR258C	0.616077	0.0149593
												KLTH0G01364p	0.967621	5.05596e-06	YMR048W	0.86929	3.01041e-06
												EFM5	1.14415	6.09964e-06	YBR073W	0.734121	0.00138701
												KLTH0D16918p	0.794154	0.0123046	YJL106W	0.881591	0.0282806
												KLTH0B03740p	0.883354	0.014143	YIL159W	0.692843	0.00806395
												KLTH0F05632p	0.863468	0.0234606	YOL053W	0.645662	0.0212217
												KLTH0G07876p	0.769618	0.0448046	YGL075C	0.418899	0.00394789
												KLTH0H09746p	0.569748	0.0280567	YLR085C	0.502122	0.00737819
												KLTH0E10340p	1.09161	6.73282e-05	YBL031W	2.8053	4.29442e-08
												KLTH0C07524p	1.05986	0.00498612	YNL257C	0.529461	0.00139777
												KLTH0G09350p	1.19678	2.06769e-06	YJL137C	0.974304	0.00120584
												KLTH0G04290p	0.951017	0.00533771	YGR179C	0.906592	6.57994e-05
												KLTH0E00638p	1.1832	0.000168237	YPR120C	0.537573	0.0185922
												KLTH0D13442p	0.724248	0.0304048	YPL153C	0.996314	1.50059e-05
												KLTH0B08228p	1.41902	2.76298e-09	YDL240W	0.659652	0.0193702
												KLTH0F03982p	2.7278	5.53534e-05	YPL165C	0.632632	0.0332237
												KLTH0E07172p	1.34875	4.48947e-08	YNL309W	0.762763	0.0291657
												KLTH0F11792p	1.74645	0.00192369	YEL069C	1.94473	0.00118964
												KLTH0D09240p	0.872841	0.0321355	YOL069W	1.1192	4.03928e-05
												KLTH0D00968p	0.985241	0.0173903	YKL132C	0.586064	0.0378899
												KLTH0E13508p	1.90102	0.000339383	YGR188C	0.993475	4.50224e-06
												KLTH0G13420p	0.857334	0.00460891	YMR117C	2.24089	9.07122e-08
												KLTH0F14696p	0.786824	0.00305004	YAL034W-A	1.64215	3.49758e-14
												KLTH0E04950p	0.698832	0.018354	YDR386W	0.58175	0.000390902
												KLTH0D10890p	1.88609	0.000734249	YJL051W	0.719237	0.0352515
												ERT1	1.5236	0.000325922	YKL108W	0.767416	0.00377962
												KLTH0E04664p	0.995548	0.000812598	YGR015C	0.399811	0.0329192
												KLTH0C01848p	1.39003	0.00474652	YDR013W	0.555536	0.0174474
												KLTH0G10626p	1.47822	3.10781e-05	YDL199C	0.692444	0.0280003
												KLTH0H14828p	1.30246	6.76544e-05	YPL007C	0.604909	0.000157375
												KLTH0C08844p	0.873301	0.0023054	YPL255W	1.06666	0.0330493
												KLTH0H02178p	1.18299	0.000196295	YOR114W	0.999457	0.00102388
												KLTH0A07832p	3.91869	0.000349407	YHR159W	0.535423	0.0177662
												KLTH0F12518p	0.997662	9.69251e-06	YNL072W	1.81663	6.28925e-05
												KLTH0C11154p	0.900164	9.39497e-05	YDR318W	0.599218	0.000308907
												KLTH0E10406p	0.913856	0.0137582	YLR154C	0.438296	0.00679517
												KLTH0H01650p	1.10379	0.0351431	YJR030C	0.840245	0.00673115
												KLTH0F04972p	1.29361	0.0182623	YIR019C	1.39253	2.86722e-06
												AIM39	0.87987	0.0320317	YBR098W	1.19292	3.4501e-09
												KLTH0D10406p	1.68805	1.96055e-11	YPL201C	1.73082	0.0132224
												KLTH0A07172p	1.81675	1.95428e-10	YPL267W	1.30962	0.000182993
												KLTH0G04906p	3.4131	0.00012533	YLL002W	2.07147	1.68712e-15
												KLTH0D01562p	1.23755	3.70533e-06	YBR138C	1.34011	6.01329e-05
												KLTH0H00616p	0.971596	0.0213585	YDR016C	1.25378	9.47677e-06
												KLTH0A01848p	1.06903	0.00312641	YDR014W	0.484319	0.00255328
												KLTH0C01650p	1.13478	0.0319804	YHR166C	0.371767	0.0299516
												KLTH0G14696p	1.21028	0.000380066	YPL124W	2.68594	4.01609e-09
												KLTH0G09020p	1.22244	0.0157852	YDR040C	2.43342	0.000845304
												KLTH0D07040p	0.705422	0.00315047	YPL144W	0.752215	0.0242299
												KLTH0B08052p	0.799322	0.0178234	YOR301W	0.823226	0.0226089
												KLTH0H08910p	1.28011	0.000115355	YBR233W-A	0.993439	0.000769175
												KLTH0H00836p	2.33152	1.0885e-05	YOR083W	1.27545	6.74506e-05
												KLTH0G05170p	1.27725	0.0051652	YGL060W	0.71147	0.00992379
												KLTH0D13244p	1.38287	0.000904673	YDL220C	0.530304	0.0378899
												KLTH0D11880p	0.852644	0.0215625	YDL211C	1.74718	0.000187412
												KLTH0H11110p	0.951862	0.00789068	YPL209C	1.7	1.7002e-07
												KLTH0F07392p	0.680903	0.0161822	YBR296C	2.39845	0.00124005
												KLTH0F11814p	2.0306	4.37169e-06	YKR106W	2.29694	0.0173232
												KLTH0D10164p	2.54908	5.72555e-11	YGL146C	0.842827	0.00969469
												KLTH0B06138p	1.60918	0.00122561	YDR383C	0.510964	0.0347915
												KLTH0G13772p	0.665564	0.0300587	YDL105W	0.819056	0.000536834
												KLTH0G13332p	0.938779	0.0220486	YLR404W	0.533144	0.0421775
												KLTH0G14718p	1.23466	0.0370385	YBR184W	1.76766	3.58223e-05
												KLTH0E11704p	0.794131	0.0420838	YIR015W	0.529688	0.00987252
												KLTH0A04444p	0.984584	0.0189766	YML064C	0.978529	0.00227475
												KLTH0E00616p	0.892602	0.00158899	YLR233C	0.891032	0.0063026
												KLTH0B09262p	1.77309	1.11952e-07	YCR075C	1.12315	2.73763e-07
												KLTH0C02970p	1.84509	0.000845556	YER104W	0.653437	0.00117411
												KLTH0D15048p	0.979759	3.59668e-05	YGR153W	1.62759	0.0205363
												KLTH0H16214p	1.10807	0.00302857	YMR251W	1.33338	0.046167
												KLTH0B08382p	0.855191	0.00326077	YMR204C	0.877138	0.000595986
												KLTH0A05258p	0.713997	0.0454161	YPL241C	1.69969	1.55853e-05
												KLTH0F19492p	0.876719	0.0118878	YBL097W	1.19015	0.0132224
												KLTH0E15444p	1.5497	0.0342897	YER179W	1.44076	0.0163606
												KLTH0A04114p	1.59134	0.00444597	YDR259C	1.00891	0.00189294
												KLTH0C07612p	0.808097	0.022721	YNL058C	1.55093	0.0173839
												KLTH0F03124p	0.950615	0.00247451	YKL084W	0.629361	0.00677939
												KLTH0H09196p	0.841246	0.00601427	YIL132C	1.1179	0.00198663
												KLTH0B04642p	0.673504	0.0319972	YHR153C	1.25694	2.03974e-05
												KLTH0A04334p	0.786378	0.0117767	YLR376C	0.714235	0.00445151
												KLTH0A07194p	1.0472	0.00542879	YBR158W	0.645242	0.0237111
												KLTH0E04642p	1.27414	0.0138022	YHR022C	0.773645	0.00397452
												KLTH0C07194p	2.07604	6.76544e-05	YLR036C	1.02272	0.0278688
												KLTH0F09526p	0.69627	0.0290794	YNL179C	0.675959	0.0241072
												KLTH0B07326p	1.84381	0.00273126	YLR234W	0.916939	0.00263849
												KLTH0A03586p	1.01988	0.000140805	YGL175C	1.11166	7.85876e-06
												KLTH0G07898p	0.829159	0.00937496	YOR284W	1.26655	0.00101012
												KLTH0D04334p	0.769292	0.0118888	YGL229C	0.737969	0.0132022
												KLTH0G18326p	1.18824	4.35877e-05	YFR027W	0.807301	0.00889718
												KLTH0E00880p	0.727836	0.0410073	YBR299W	1.33446	0.00320093
												KLTH0G13464p	1.8057	0.000161237	YOL157C	1.40078	0.0266971
												KLTH0E04928p	1.07122	0.0040998	YMR025W	0.710409	0.0342749
												KLTH0H02112p	0.702686	0.0167763	YEL057C	0.900437	0.0211789
												KLTH0G17842p	1.38449	0.00438132	YHR136C	1.46742	7.31532e-07
												KLTH0G13310p	1.6011	0.00541089	TLC1	1.17912	0.0140904
												KLTH0G07172p	1.76594	4.79579e-05	YCL026C-A	1.40081	0.0011785
												KLTH0A01210p	2.18085	7.99582e-09	YDR501W	3.47392	3.14668e-11
												KLTH0F09658p	1.45198	0.00621104	YGR109C	1.90383	0.000623069
												KLTH0B06688p	1.31659	0.0116434	YBR116C	1.21483	0.0270571
												KLTH0B04730p	1.0721	7.50692e-05	YAR035W	1.03147	0.00632731
												KLTH0H14058p	1.43934	0.00360055	YJL218W	2.12893	0.000333923
												KLTH0D07414p	1.39109	0.000393629	YCR101C	1.08665	0.00695417
												KLTH0D13288p	1.68725	6.77354e-08	YPL200W	2.27877	0.0300584
												KLTH0A06402p	0.885122	0.00315047	YNL198C	0.950832	0.0258733
												KLTH0G05456p	0.930048	0.0331658	YOR313C	1.17214	0.0496062
												KLTH0H12012p	2.43622	0.0003676	YHR177W	0.965345	0.0279135
												KLTH0D02750p	1.21241	0.000102946	YMR279C	3.96597	6.85555e-07
												KLTH0C07766p	1.09451	0.00174233	YLR112W	1.54323	0.0408799
												KLTH0C04862p	0.993923	0.0106965	TK(UUU)D	1.10215	0.0296314
												KLTH0G05038p	0.824355	0.00672456	YKL036C	1.29281	0.0241072
												KLTH0A00572p	2.98932	0.00229828	YDR039C	2.43607	0.0371275
												KLTH0F05390p	0.942872	0.00526507	YJL077C	1.62617	0.0432041
												KLTH0F19030p	1.23171	0.0108609	TS(GCU)L	1.65906	0.020379
												KLTH0E15004p	2.98422	0.00018446	YIL141W	2.89835	0.00617511
												KLTH0H15048p	1.14743	0.000813772	YHR213W-B	2.49257	0.00843961
												KLTH0H04862p	2.70599	2.28212e-06	YMR030W-A	2.11572	0.0317323
												KLTH0G13398p	0.886633	0.00745281
												KLTH0E03168p	1.5438	5.33396e-05
												KLTH0H12958p	1.45556	0.00474476
												KLTH0E06468p	2.74444	2.51074e-07
												KLTH0G13970p	1.00825	0.00930407
												GEP5	0.819915	0.0298218
												KLTH0A03630p	1.04136	0.00395235
												XP_002556508.1	1.2527	0.000898859
												KLTH0C08998p	1.63077	8.50243e-07
												KLTH0D13200p	0.8309	0.0245472
												KLTH0E11814p	1.93413	0.000105293
												KLTH0D04070p	1.36416	1.17363e-05
												KLTH0A02904p	0.850745	0.0331658
												KLTH0D15092p	1.58989	6.76544e-05
												KLTH0E15488p	0.908796	0.0203029
												KLTH0E13970p	2.99217	2.69405e-05
												MED19	0.978158	0.0299585
												KLTH0F04070p	2.89344	3.08562e-05
												NA	2.68185	0.00203445
												KLTH0C06644p	1.30141	0.00139197
												KLTH0B04686p	1.36941	0.00063591
												KLTH0G15334p	1.08492	0.0324436
												KLTH0G17204p	1.87715	0.015193
												KLTH0F07348p	0.719026	0.0462149
												KLTH0F14894p	1.89507	7.21539e-06
												KLTH0H01672p	1.56122	0.00438132
												KLTH0D08910p	1.3847	0.0267626
												KLTH0C06094p	1.01139	0.0115158
												KLTH0E15928p	0.794189	0.0284024
												KLTH0H11484p	0.897244	0.0288665
												KLTH0A01672p	1.19432	0.000276672
												KLTH0F08668p	0.89091	0.00790978
												KLTH0E00946p	1.10859	0.00303814
												KLTH0G10252p	0.818607	0.0322493
												KLTH0C07942p	1.02035	0.00880158
												KLTH0G18392p	2.45701	0.0040998
												KLTH0A04092p	1.4183	0.00434923
												KLTH0H11660p	1.08896	0.00506065
												KLTH0F04048p	3.59787	5.16356e-06
												KLTH0G08954p	1.47649	0.0221133
												KLTH0D11330p	1.20339	0.0444854
												KLTH0G18260p	1.47285	0.000372651
												KLTH0B07590p	1.18406	0.00783589
												KLTH0B00286p	1.21873	0.000425717
												KLTH0E12386p	1.33299	0.00855369
												KLTH0A03300p	0.772572	0.0471579
												KLTH0B01452p	1.12231	0.00207162
												KLTH0H00132p	6.24718	5.53534e-05
												KLTH0H09108p	1.337	0.0315524
												KLTH0G18216p	1.30775	0.000130376
												HCR1	0.855113	0.0383206
												KLTH0D05280p	2.75272	0.000484973
												NA	2.51335	0.00394906
												KLTH0H11462p	1.55905	0.0115307
												KLTH0C00396p	1.34193	0.0123168
												KLTH0H05280p	1.22121	0.00430173
												KLTH0H09240p	2.1521	0.0439582
												ATG33	2.0531	0.000890093
												KLTH0G18414p	2.55203	0.00274648
												KLTH0B04026p	1.30782	0.00691393
												KLTH0B00264p	1.35923	0.0449797
												KLTH0D01650p	1.06167	0.0372508
												KLTH0D13684p	3.18407	0.00480001
												KLTH0D11220p	1.94765	0.00449434
												KLTH0D02420p	1.98006	0.0395719
												KLTH0E13904p	1.36305	0.0361712
												KLTH0D04290p	2.96007	NA
												KLTH0G11176p	3.09349	NA
												NA	2.14773	0.0252323
												KLTH0F05478p	2.05036	0.0289901
												KLTH0C07106p	5.34572	NA

## Sheet: Luyt et al. downregulated
S. cerevisiae (2 h MD)			L. thermotolerans (2 h MD)			S. cerevisiae (2 h MI)			L. thermotolerans (2 h MI)			S. cerevisiae (24 h MD)			L. thermotolerans (24 h MD)			S. cerevisiae (24 h MI)			L. thermotolerans (24 h MI)				Differential expression thresholds
Gene_IDs	log2FoldChange	padj	Gene_IDs	log2FoldChange	padj	Gene_IDs	log2FoldChange	padj	Gene_IDs	log2FoldChange	padj	Gene_IDs	log2FoldChange	padj	Gene_IDs	log2FoldChange	padj	Gene_IDs	log2FoldChange	padj	Gene_IDs	log2FoldChange	padj		|log2FC|	FDR
YJL158C	-0.407833	0.0206968	XP_002555858.1	-0.495524	0.0466912	YNL134C	-0.411982	0.000824577	KLTH0E07942p	-0.475568	0.0209969	YDR380W	-6.82622	5.83e-08	KLTH0E02772p	-1.35928	6.08041e-05	YGL055W	-0.641937	1.50301e-13	KLTH0B08514p	-1.14789985617417	0.0191900455865802		0	0.05
YGL255W	-1.44713	0.00832434	XP_002552513.1	-0.509939	0.0345603	YCL026C-B	-0.711348	0.00314362	KLTH0A04796p	-0.85133	0.0437468	YHR137W	-6.28136	5.78e-08	KLTH0B08514p	-2.40293	2.15184e-07	YHR007C	-1.43782	5.6412e-05	KLTH0D08250p	-0.986520733299422	0.000262413209230336
YJL014W	-0.208317	0.0241944	KLTH0E07942p	-0.940973	0.000277619	YML131W	-0.423949	0.00426314	KLTH0F02904p	-0.459207	0.00357173	YNL160W	-1.22002	3.14e-05	KLTH0D01496p	-2.55524	6.45609e-13	YLR134W	-1.484	0.00155484	KLTH0B01958p	-2.50054227293159	6.134556501535e-33
YER081W	-0.279935	0.0155111	XP_002556151.1	-0.515529	0.0466912	YBR008C	-0.822824	5.39408e-05	KLTH0E07920p	-0.978946	0.00188908	YFR053C	-1.54486	0.0402997	KLTH0D08250p	-1.89101	3.04032e-07	YGR144W	-3.11056	0.0181419	KLTH0H13640p	-1.23771525216947	0.00459386174179893
YJR143C	-0.203031	0.0422898	XP_002552842.1	-0.554425	0.0438568	YNL241C	-0.418379	0.0076416	KLTH0H09856p	-0.91389	0.000194689	YJR156C	-2.14111	0.0315626	KLTH0G15730p	-1.22378	0.0309958	YDR380W	-3.50501	0.044317	KLTH0G07392p	-1.17719105901873	0.0109757271626118
YER073W	-0.306989	0.0185407	KLTH0C00374p	-1.46834	4.28793e-05	YKL071W	-0.964597	5.39408e-05	KLTH0E07898p	-1.00152	0.00831062	YER150W	-1.65017	0.0251499	KLTH0B01958p	-2.49749	2.30725e-11	YMR015C	-1.68063	0.000106891	KLTH0H16390p	-7.41256984610763	0.000947565230406809
YBR069C	-0.855793	0.00191744	XP_002554172.1	-0.562581	0.00112002	YPL171C	-0.839627	0.00217779	KLTH0G19602p	-1.25541	0.00188908	YLR303W	-2.53901	0.000485513	KLTH0C00374p	-3.10075	9.22898e-05	YKR039W	-3.05205	6.47534e-18	KLTH0C05104p	-1.36705463934801	3.78238060956587e-18
YJR001W	-0.239258	0.0337013	XP_002556482.1	-0.456643	0.0481038	YDR032C	-0.611914	1.70567e-13	KLTH0F01562p	-2.0168	0.0202776	YDR342C	-3.02753	0.0041834	KLTH0C11924p	-4.53681	0.00761621	YLR153C	-0.900034	0.000936376	KLTH0C10450p	-5.62019452234869	0.000121838222928804
YJL054W	-0.263253	0.00416767	KLTH0E09064p	-0.62762	0.0438568	YCR004C	-0.428516	3.19758e-06	KLTH0D13794p	-1.56229	0.00243255	YEL039C	-1.14014	1.36e-05	KLTH0F01518p	-1.96202	0.00208447	YGR175C	-1.38836	0.00238443	KLTH0D00308p	-6.47943780356678	0.00733125127570314
YJL143W	-0.530885	0.0313668	KLTH0F02904p	-0.485977	0.00681693	YJR063W	-0.29255	0.00034302	KLTH0D15180p	-0.893204	0.0129842	YLR327C	-1.2385	0.000209032	KLTH0F05060p	-3.20282	1.92222e-06	YGR060W	-1.2348	0.00192269	KLTH0F00176p	-6.36339484624154	0.0118094656100866
YJL055W	-0.341135	0.0313668	KLTH0A05038p	-0.449674	0.0302731	YDR487C	-0.29533	0.00251667	KLTH0D03872p	-1.3421	0.00357173	YPR149W	-1.69389	0.0128329	KLTH0H16390p	-7.00067	0.00214494	YHR037W	-2.15541	9.65321e-06	KLTH0E12672p	-0.594739434171861	0.0133401560718247
YJR144W	-0.376137	0.00191744	KLTH0E16082p	-0.565967	0.00681693	YJL054W	-0.270042	0.00455579	KLTH0G19756p	-1.35447	0.0108823	YBR067C	-2.33855	0.0131064	KLTH0H13640p	-1.70482	0.000133953	YPL028W	-1.46741	6.23067e-07	KLTH0E01474p	-1.10768405414109	0.00065762646542322
YPL173W	-0.267336	0.02901	KLTH0H09856p	-0.806424	0.00753152	YAL039C	-0.511107	0.00034302	KLTH0D00198p	-1.62316	3.43357e-07	YGR043C	-2.27083	0.00642122	KLTH0G07392p	-2.23951	9.58389e-11	YLR142W	-2.21419	7.42405e-07	KLTH0C07854p	-0.868819745887996	0.0483120382527545
YPR124W	-0.487363	0.000810323	KLTH0A04378p	-0.792959	0.00360608	YDL243C	-0.776246	6.04213e-06	KLTH0H15422p	-1.02547	0.0437468	YJR137C	-2.82214	0.000213603	KLTH0D13948p	-2.06574	2.28666e-05	YPR194C	-2.79803	0.0093422	XP_002554108.1	-0.33075165859328	0.023581707864678
			KLTH0C09372p	-0.7847	0.0265129	YLL060C	-0.568064	3.19758e-06	KLTH0H05720p	-1.27751	0.00243255	YNL125C	-1.35122	0.0187105	XP_002554162.1	-0.586331	0.00079828	YLR056W	-1.13851	0.000159884	XP_002552288.1	-0.527324356701412	0.0326032060343823
			KLTH0A07590p	-0.530319	0.0135447	YKL070W	-1.03762	0.000136571	KLTH0B02750p	-2.29843	5.93378e-05	YEL063C	-0.864871	0.0433584	KLTH0C10450p	-4.18689	0.0220486	YKL182W	-0.455536	0.00193195	KLTH0H07414p	-0.770541499537419	0.00738549635976923
			KLTH0F04994p	-0.477943	0.044982	YCL026C-A	-1.00221	0.00646638				YOR375C	-1.10901	0.0239826	KLTH0D00308p	-6.63682	0.00299711	YML126C	-1.11384	0.00117776	KLTH0B04576p	-0.748438820867825	0.00722143758022931
			KLTH0D13706p	-0.547595	0.0367451							YDR119W-A	-2.61739	3.65e-10	KLTH0C05104p	-2.31654	5.12476e-12	YEL034W	-0.671379	9.87624e-05	KLTH0C00330p	-0.596252086963865	0.0431946577261323
			KLTH0F17754p	-0.552395	0.0302731							YER053C	-0.972755	0.00540968	XP_002554947.1	-0.740898	0.00326355	YML054C	-1.1051	0.00779094	KLTH0D07128p	-1.50007142693611	0.0222995196923725
			KLTH0F01606p	-0.609861	0.0438568							YDL174C	-0.400018	0.0586368	KLTH0D00506p	-2.63841	0.000134495	YML075C	-1.2188	0.00421996	KLTH0D16038p	-1.10157118948362	0.00614075614298245
			KLTH0E12848p	-0.487096	0.0466912							YDR399W	-0.796988	0.00540968	XP_002552513.1	-0.431179	0.0133331	YJL116C	-0.781061	0.00801915	KLTH0A01914p	-0.639053191688466	7.11640721483183e-08
			KLTH0H02750p	-0.658001	0.0345603							YOR178C	-1.80391	0.0264692	KLTH0F00176p	-7.52382	0.000821132	YOR010C	-1.96303	0.0144184	KLTH0A05874p	-0.799703960410582	0.00200614941455088
			KLTH0F02046p	-0.578236	0.0438568							YER053C-A	-3.18421	1.71e-10	KLTH0F01100p	-1.02342	0.00516239	YNR016C	-0.471657	4.11298e-07	KLTH0C05170p	-1.77931635031581	0.00222200534649253
			KLTH0E04796p	-0.644512	0.0208295							YKR046C	-0.851688	0.000816866	KLTH0G16940p	-2.91246	0.0196151	YPL231W	-0.591503	5.263e-05	KLTH0H09856p	-2.09434643915626	0.00858350789563352
			KLTH0A08052p	-0.929859	0.0367451							YDR276C	-0.978201	0.0318039	KLTH0H06974p	-1.2781	0.00303814	YJL167W	-1.14632	2.39201e-07	KLTH0H11418p	-1.04000752380787	1.95150735759539e-08
												YKL001C	-2.50025	0.00230616	KLTH0H13552p	-3.64088	0.00134276	YJR156C	-4.50413	5.7771e-06	KLTH0B08404p	-0.461258229831999	0.0457870176496627
												YGR281W	-0.537801	0.0545699	KLTH0G07810p	-1.15327	0.00223113	YEL039C	-0.836028	0.00540374	KLTH0G01276p	-0.627660559301888	7.01325107118323e-10
												YPR010C-A	-0.729674	0.000244996	XP_002553535.1	-0.443679	0.00826813	YLR237W	-0.918351	0.00686521	KLTH0G06490p	-2.17985780271645	0.00661445154162544
												YFL058W	-2.11779	0.0336391	KLTH0F06622p	-1.3143	0.0371072	YDR233C	-0.425464	1.02545e-05	KLTH0A05478p	-1.02589413775433	3.00410885535013e-10
												YGR183C	-0.675104	0.00420684	XP_002552758.1	-0.58778	5.79158e-05	YLL012W	-1.3142	0.00337475	KLTH0G19756p	-0.802556532338163	0.0172331767241985
												YLL055W	-0.802803	0.0261196	XP_002554034.1	-0.376378	0.0191203	YKL056C	-0.41352	0.00625453	KLTH0D16984p	-5.90053902801869	0.000301984796057604
												YGL191W	-0.600746	5.43e-05	KLTH0G09306p	-2.25847	8.59409e-06	YBR208C	-3.37427	1.67605e-08	KLTH0B08360p	-0.360671763504074	0.0123893763506718
												YPL092W	-0.412758	0.0327196	KLTH0G01188p	-0.549009	0.0307303	YER056C	-0.960984	0.00622249	KLTH0G19602p	-0.444978264051503	0.0325091418335003
												YKL187C	-2.15252	0.0259525	KLTH0E08734p	-1.37907	0.0147551	YHR039C	-1.40784	0.000136688	KLTH0E03520p	-0.528274926811878	0.00946521467344143
												YLR092W	-1.45043	0.00253667	XP_002554395.1	-0.367325	0.022721	YNL111C	-1.9324	9.1652e-07	KLTH0F04554p	-1.54648059791194	0.0245510850284311
												YHR001W-A	-0.682846	0.000682659	KLTH0E12672p	-1.32891	1.05727e-07	YNL142W	-1.61741	2.75278e-15	KLTH0G03828p	-0.908771736849535	0.0330455835946547
												YJR010W	-2.34868	0.000194301	KLTH0G18832p	-0.685724	0.0291562	YHR190W	-1.0862	0.00102345	KLTH0B09592p	-0.367338838335326	0.02615341447843
												YDR043C	-1.33653	0.0150594	KLTH0D00484p	-3.20837	0.041485	YPL117C	-0.94422	0.00313999	KLTH0G12210p	-0.644606342623137	0.045799642058935
												YDR529C	-0.501857	0.00198124	XP_002555240.1	-0.332415	0.0444974	YMR202W	-1.45344	0.00020226	KLTH0G02464p	-0.824571303461137	0.0221741790668955
												YKL068W-A	-2.44839	2.99e-08	KLTH0E10186p	-1.28051	0.00432531	YNR043W	-1.2165	0.000705957	KLTH0G15708p	-2.79135060208687	0.00150107807858347
												YMR256C	-0.641898	0.0068611	KLTH0E16654p	-5.85095	0.00371324	YER044C	-1.15158	5.83766e-08	KLTH0D03608p	-1.04021019735608	0.0163981389651597
												YKR075C	-0.658076	0.0224488	KLTH0C05698p	-0.529563	0.0450025	YER141W	-1.11759	2.05066e-12	KLTH0H13794p	-0.50173532655483	0.0107998726386815
												YJL166W	-0.64087	0.0275039	KLTH0F10758p	-0.365019	0.0210791	YHR049W	-0.518613	0.00226263	KLTH0D13420p	-0.697246563655784	0.0318641378578434
												YLR413W	-1.07305	0.000259366	XP_002553434.1	-0.332129	0.0445723	YGL001C	-1.09435	7.99046e-05	KLTH0E12584p	-1.41552678140104	0.000965524475764563
												YER067W	-1.16892	0.00482064	XP_002552991.1	-0.364615	0.0444974	YNR019W	-0.795875	0.0332549	KLTH0H02728p	-1.59123288847523	0.00762740139885516
												YGL187C	-0.561969	0.0321524	KLTH0A01232p	-3.56775	0.00305004	YNR018W	-0.687641	0.0282806	KLTH0E07898p	-0.661049743632644	0.0421437898129009
												YDL070W	-1.03698	9.86e-09	XP_002554293.1	-0.381944	0.0141552	YDL174C	-0.748263	0.000156964	KLTH0F05434p	-0.611710995462482	0.00839323890748342
												YHL032C	-0.937788	0.0158413	KLTH0B04576p	-1.68265	2.9132e-07	YHL016C	-3.67668	5.9379e-54	KLTH0G03454p	-1.44889006408531	0.0426353751453436
												YNL234W	-1.07392	0.00234762	KLTH0E09680p	-1.45993	0.00856834	YJR104C	-0.775662	2.22019e-05	KLTH0F04356p	-0.395849239347008	0.0199824901533987
												YMR081C	-2.47767	0.0135205	XP_002554607.1	-0.715995	0.00145608	YGR125W	-1.79333	1.5631e-09	KLTH0D04972p	-0.336109322865644	0.0317357505722378
												YNR034W-A	-1.59696	0.0138748	KLTH0E01540p	-3.20207	0.00699058	YNL231C	-0.890811	0.026137	KLTH0E07964p	-0.738614608020506	0.00534966136973733
												YLR350W	-0.895903	0.0242906	KLTH0G18568p	-0.558907	0.0399633	YBL030C	-0.555314	0.00171652	KLTH0D10230p	-0.321975643981007	0.016809101978993
												YGR008C	-1.33976	0.0173081	KLTH0G14344p	-0.513233	0.00966106	YGR049W	-1.13591	0.00741503	KLTH0F14058p	-1.85590840500815	0.0365467126359236
												YDR343C	-3.176	4.62e-05	KLTH0D11528p	-2.51544	0.00022341	YDR055W	-1.2692	0.0180498	KLTH0E07920p	-0.753498506425831	0.0133995858618912
												YPR127W	-1.20449	3.5e-05	KLTH0D13860p	-1.18667	0.00615402	YHR042W	-0.852872	0.00432831	KLTH0A07128p	-0.932982351183138	0.0236161815821646
												YLR038C	-0.793517	2.99e-08	KLTH0A03344p	-1.10755	0.00284235	YCR020C	-2.2433	0.00321783	KLTH0G19470p	-1.95147080933279	0.0262240025607014
												YDR421W	-1.53816	0.00146772	KLTH0E08998p	-0.689422	0.00179331	YHR008C	-1.21058	2.67123e-27	KLTH0H03256p	-0.646884642241963	0.034218284681421
												YER021W	-0.446235	0.0510065	KLTH0E16456p	-0.707778	0.0396426	YOR348C	-0.972078	0.0060295	KLTH0H00396p	-0.538429661104948	0.0251136344163464
												YGL048C	-0.405581	0.0544195	KLTH0E08382p	-0.760271	2.74423e-05	YBR106W	-0.447993	0.0183093	KLTH0H06116p	-0.353572994713891	0.0342327020345378
												YGL162W	-2.19489	0.00829168	XP_002553040.1	-0.791897	4.48532e-05	YEL063C	-1.45968	4.34965e-17	KLTH0D15796p	-0.37151511030906	0.035446160750247
												YER158C	-0.946531	0.0388187	XP_002554853.1	-0.65134	0.00359518	YBL045C	-0.725106	8.97394e-10	KLTH0G07260p	-0.404021286608785	0.0188220901463042
												YMR315W	-1.16215	0.00252386	XP_002552288.1	-0.945033	0.000102946	YOL055C	-1.28648	0.0113162	KLTH0B01100p	-0.66433314613437	0.0484092457244408
												YJR139C	-0.360677	0.0143017	KLTH0F18304p	-0.504758	0.0330566	YER053C	-0.937269	0.00047192	KLTH0G02266p	-0.984326026750197	0.000287057598315769
												YOR259C	-0.431435	0.0187386	KLTH0G11264p	-0.517185	0.00408792	YOR065W	-0.886742	2.1331e-07	KLTH0G16192p	-0.616656072662715	0.00103579423939831
												YDL147W	-0.414622	0.0058924	KLTH0E09064p	-0.890455	6.62719e-05	YKL163W	-1.47683	7.78727e-05	KLTH0B01936p	-1.15375711886937	0.00837389543597976
												YHR051W	-0.511305	0.00726586	KLTH0A01562p	-2.95866	9.11171e-05	YGL191W	-0.821888	9.35705e-05	KLTH0C07722p	-0.526299312957149	0.0292013058550279
												YGL184C	-2.02857	0.0151148	KLTH0D16038p	-1.69255	5.75137e-05	YMR220W	-1.22597	2.32824e-06	KLTH0D01452p	-0.482920467645402	0.045799642058935
												YKL210W	-0.383974	0.0531207	XP_002556532.1	-0.440331	0.018354	YJL048C	-0.886709	3.35715e-07	KLTH0D08932p	-0.397539520971919	0.0431946577261323
												YPL271W	-0.829701	0.0159415	KLTH0G01892p	-0.61975	0.0310486	YNL052W	-1.33077	2.27807e-14	KLTH0D07304p	-0.410456753061584	0.0265052127857001
												YOR261C	-0.433809	0.0173081	KLTH0G10670p	-1.12491	0.0429066	YKR071C	-0.804584	3.26366e-05	KLTH0D06842p	-0.915189622082851	0.00759824462562667
												YGL160W	-0.97066	0.0291163	KLTH0F03234p	-0.482662	0.0265683	YPR191W	-0.954987	1.48131e-23	KLTH0H03850p	-0.417410300732279	0.0482658696857955
												YPL186C	-1.64102	0.0265103	PRT1	-0.43171	0.0282922	YJR077C	-0.811983	1.33954e-06	KLTH0D18018p	-0.852913625281311	0.0389534156831743
												YDR394W	-0.366063	0.0305839	KLTH0F05874p	-1.61585	2.44895e-16	YLR304C	-0.426825	0.00216733	KLTH0E01584p	-0.957521744458238	0.000833226890712464
												YOR362C	-0.646603	3.34e-05	KLTH0A05632p	-2.53056	0.00079828	YFR033C	-0.914771	1.19003e-07	KLTH0F06688p	-0.918942596653912	9.51527893844855e-06
												YBR132C	-1.60383	0.0141823	KLTH0F01584p	-3.48882	3.57673e-48	YPR010C-A	-1.05733	9.73724e-06	KLTH0C00550p	-0.580304266185454	0.0435749154873233
												YKL100C	-0.913937	0.052386	KLTH0E11968p	-2.23937	1.75623e-05	YHR001W-A	-1.44558	1.33295e-09	KLTH0E11594p	-0.642578358938572	0.00929200543707014
												YML081C-A	-0.649373	0.0167712	KLTH0H12188p	-1.6163	7.52438e-06	YHR072W	-1.02586	0.00468518	KLTH0G09416p	-2.30872761932214	0.0110018810369896
												YJL198W	-0.447915	0.0164245	KLTH0C05192p	-0.479989	0.0375861	YDR529C	-0.796274	8.11971e-09	KLTH0C10054p	-0.68744068720217	0.0360589926795122
												YBR111C	-0.532421	0.0261196	KLTH0A07590p	-1.6686	1.0885e-05	YGR183C	-0.888061	0.000374401	KLTH0F02156p	-0.354005385937972	0.0411432045343472
												YNL195C	-2.3348	0.0136927	KLTH0F11660p	-0.46536	0.0127995	YBR242W	-1.30881	4.74955e-05	KLTH0B06160p	-0.594921930489495	0.000321139172942578
												YOR117W	-0.32667	0.0364616	KLTH0G10692p	-1.37669	0.00692096	YJR048W	-1.25784	1.68168e-05	KLTH0C02640p	-0.695263678476968	0.0191845606231357
												YPL225W	-0.524554	0.00178957	KLTH0G10384p	-2.14556	1.65412e-06	YEL024W	-1.07782	2.122e-19	KLTH0G12826p	-0.74144615813673	0.00350815888310951
												YML007W	-0.548631	0.0331638	KLTH0G16236G	-1.69742	0.000845556	YOR051C	-0.715271	0.00218248	KLTH0E04994p	-0.521493945128529	0.0437228735447768
												YBR052C	-1.25294	6.65e-09	KLTH0G00682p	-0.525024	0.00263663	YDL086W	-1.09565	0.000536146	KLTH0F10362p	-1.10062876782028	0.00946521467344143
												YGR135W	-0.686082	8.07e-07	KLTH0H15686p	-0.744671	5.53534e-05	YGR281W	-0.782398	1.97084e-06	KLTH0G07546p	-0.444892916093609	0.0336332776256363
												YEL072W	-1.61299	0.00370123	KLTH0F01144p	-1.36812	0.0160185	YIR031C	-4.09016	6.10503e-31	KLTH0H09174p	-0.921784461337752	0.0147769892017992
												YGL121C	-0.805446	0.0247097	KLTH0G16500p	-2.10314	0.000939698	YGL077C	-1.33643	5.96314e-06	KLTH0D05038p	-0.527650964560935	0.0275770997284258
												YDR427W	-0.432862	0.00511847	KLTH0A04686p	-1.83027	4.56693e-05	YJL166W	-0.9959	3.5818e-13	KLTH0D10670p	-0.405038149984863	0.0426757521623577
												YGL011C	-0.622145	0.0359762	KLTH0A01914p	-0.611977	0.00223603	YOR052C	-0.545954	0.00901088	KLTH0C01144p	-0.982351824699809	6.85234635387001e-08
												YOR157C	-0.489808	0.0418757	ARO1	-1.42291	6.88467e-20	YGL187C	-1.15063	3.88799e-15	KLTH0C10076p	-0.43107010514767	0.00839323890748342
												YPR138C	-1.62432	0.00053861	KLTH0A05874p	-1.49116	8.43075e-06	YJL196C	-0.942434	1.15104e-10	KLTH0H12386p	-0.558907509901604	0.0199824901533987
												YFR050C	-0.436938	0.00253667	KLTH0G16522p	-2.14484	0.00244062	YLR100W	-0.895981	0.00183206	KLTH0B08624p	-0.567220651081062	0.00643787321152701
												YDR071C	-0.615326	0.0471996	KLTH0D02266p	-0.618559	0.0445033	YDR483W	-0.361473	0.00173862	KLTH0E08184p	-0.598224883680864	0.0217917942830754
												YGR260W	-0.449681	0.0412506	KLTH0D09636p	-0.57409	0.00390966	YLR168C	-1.59186	3.89237e-24	KLTH0B01298p	-0.476091578113447	0.0363563344019747
												YKL043W	-1.71773	0.00252386	KLTH0H02046p	-0.724122	0.000898859	YMR256C	-1.16898	1.24137e-10	MDE1	-1.32088982644586	0.00282500670101539
												YEL017C-A	-0.886769	0.00042012	KLTH0D02068p	-1.00772	6.69938e-09	YLR257W	-0.595992	0.0189045	KLTH0E01254p	-0.611388883843154	0.0211819938113057
												YPR108W	-0.329864	0.0375559	KLTH0D07128p	-2.02367	0.000634858	YJL172W	-1.09696	0.0418736	KLTH0B09900p	-0.511539177351375	0.0097925196271873
												YGR287C	-1.50797	0.0158525	KLTH0G12892p	-0.806334	0.0160511	YGL040C	-0.697003	0.0119006	KLTH0H10318p	-0.646190090437664	0.00277817784352012
												YPR103W	-0.43177	0.016013	KLTH0G09834p	-0.613191	0.0466836	YJR105W	-0.580028	0.014257	KLTH0E16742p	-0.716923993578217	0.0434393761394125
												YJL001W	-0.667963	0.0143017	KLTH0G07590p	-1.31202	0.0101303	YKL148C	-0.695574	0.037974	KLTH0A04840p	-0.603192090444115	0.0222995196923725
												YOL052C-A	-2.14908	0.0171181	KLTH0B01166p	-2.87161	1.4518e-12	YOR338W	-0.763187	0.00628593	KLTH0F09570p	-0.464595866973274	0.0215836426737924
												YER012W	-0.683894	0.000194301	KLTH0A07502p	-1.03404	1.54817e-09	YMR090W	-0.550231	1.85913e-05	KLTH0E08140p	-0.481867089847782	0.0103831633963425
												YOL105C	-0.962758	0.0226612	KLTH0D17842p	-0.992963	0.000137551	YFL058W	-4.5494	2.2151e-06	KLTH0D14300p	-1.10822126139511	0.00738549635976923
												YNL183C	-0.508802	0.00420684	KLTH0C00594p	-1.492	3.08576e-05	YML120C	-0.488388	0.0475887	KLTH0D02728p	-1.36326626879846	0.0431946577261323
												YGR143W	-0.658584	0.000416151	KLTH0F15532p	-0.854555	0.00326141	YBL043W	-1.63573	0.000415584	KLTH0D01936p	-0.533176718974131	0.0259221048365579
												YBR173C	-0.732457	1.51e-08	KLTH0E06424p	-0.858527	8.90263e-05	YBR183W	-1.02343	0.00212147	KLTH0H12232p	-0.58820031892147	0.00184858864579127
												YBR117C	-1.59738	0.0170329	KLTH0F01606p	-2.53276	1.13462e-13	YLR038C	-0.965348	2.54315e-07	MED18	-0.40503708135291	0.0275770997284258
												YGL082W	-0.857333	0.0362968	KLTH0C05170p	-2.63904	5.77297e-25	YLR395C	-1.17708	1.71458e-28	KLTH0E12496p	-0.5320230782714	0.0139047349162256
												YOL038W	-0.621675	0.000186911	KLTH0B00110p	-10.9474	0.000115325	YGL186C	-0.739105	0.000114437	KLTH0D10494p	-0.522707324359747	0.0132970512181769
												YDL079C	-1.63062	0.0135205	KLTH0E07348p	-0.564757	0.0187756	YKL141W	-0.95831	0.0221248	TSR3	-0.565395550203585	0.0319976163323368
												YML092C	-0.537092	0.000198431	KLTH0F19382p	-0.760144	5.17466e-05	YGR182C	-0.734066	0.011982	KLTH0G02816p	-0.405220360212031	0.0426353751453436
												YMR314W	-0.454178	0.0206351	KLTH0H05742p	-0.820977	1.4164e-05	YMR208W	-0.959385	0.0116223	KLTH0H10626p	-0.545915161242306	0.0246646182432778
												YPR117W	-0.572353	0.00420684	KLTH0E07282p	-4.20149	1.13462e-13	YLR099C	-0.89971	0.00650384	KLTH0E05610p	-0.808760923380743	0.00148374034037596
												YDR275W	-0.551097	0.0250674	KLTH0G12716p	-0.696293	0.0185832	YMR226C	-0.714795	2.41028e-06	SHE2	-0.451200751678846	0.0415973557174389
												YDR334W	-0.822225	0.0136951	KLTH0D17446p	-0.59397	0.00177814	YPL218W	-0.458937	0.0259836	MDM10	-0.791559876177648	0.00580865700035024
												YHL036W	-1.38539	0.0175318	KLTH0A00814p	-0.650477	0.0434369	YML058W	-0.403448	0.0447233	LSM5	-0.655212545867127	0.00216610451181685
												YFR052W	-0.466983	0.00321853	KLTH0A03278p	-2.63742	9.69165e-17	YFL021W	-1.7035	1.34341e-30	KLTH0C03982p	-0.594811860331395	0.0222995196923725
												YFR004W	-0.57257	0.0261196	KLTH0H01892p	-0.656487	0.0126692	YNL101W	-1.09377	4.05579e-29	KLTH0F08448p	-0.676881724123346	0.0291156027181348
												YDL128W	-0.518188	0.0418757	KLTH0F13134p	-1.15436	2.09862e-05	YDR294C	-0.824632	9.35705e-05	KLTH0H12782p	-0.765249039838169	0.000632781826176871
												YFL030W	-0.777968	0.0206004	KLTH0G15312p	-1.81327	0.0130118	YKR034W	-2.85331	7.23718e-08	KLTH0G04972p	-0.574964706998555	0.00415722610676526
												YDR322C-A	-0.505831	0.0418757	KLTH0B01078p	-0.643969	0.0173052	YHR051W	-1.07121	9.77891e-16	KLTH0G09592p	-0.534002350462054	0.0368595691168865
												YHR046C	-0.932026	0.0241265	KLTH0A05060p	-0.642442	0.000679604	YKL094W	-0.383948	0.000203686	KLTH0D08646p	-1.10900417780746	0.00181055835615556
												YNL157W	-0.353935	0.052386	KLTH0G15070p	-3.47391	3.99998e-15	YNL134C	-0.492314	0.00223664	KLTH0C00418p	-5.63208198869237	0.00207812388779859
												YDR177W	-0.476758	0.0103023	KLTH0B00132p	-7.0645	0.000296702	YPL036W	-1.55388	0.000356206	KLTH0C04070p	-0.564190657538318	0.0238074639107566
												YDR379C-A	-2.03588	0.0150594	KLTH0A01694p	-0.625905	0.000619996	YPL087W	-0.873224	0.000232	KLTH0B00704p	-1.34439606563131	0.000121838222928804
												YPR145W	-0.805248	0.0120802	ADK1	-0.448928	0.0210685	YDR481C	-0.865712	1.63199e-07	KLTH0A05456p	-1.10436502727555	0.0363563344019747
												YHR176W	-1.20412	2.99e-08	KLTH0E14850p	-1.70762	0.00079828	YML130C	-0.640098	0.000119057	KLTH0D05148p	-1.3223824967575	0.015085720636313
												YNL332W	-2.41496	0.00447685	KLTH0G08360p	-0.654228	0.00918549	YBR039W	-0.501803	0.00767033	KLTH0H14014p	-0.880813620469685	0.0431946577261323
												YDR367W	-0.616994	0.0216352	KLTH0B05500p	-0.686035	0.00018446	YGR079W	-0.581323	0.000831988	KLTH0E10032p	-1.26808525849861	0.0142806273391728
												YPL176C	-0.586063	0.0187386	KLTH0E07062p	-0.473046	0.0213585	YPL260W	-0.398205	0.0168529	KLTH0G08294p	-1.01371073725265	0.0087910190114197
												YKL013C	-0.443759	0.0538852	KLTH0G06490p	-2.27424	0.000956753	YIR029W	-3.73006	1.15883e-41	KLTH0E05940p	-1.2058248293712	2.52865608535894e-05
												YPL189C-A	-0.608262	0.00234894	KLTH0F01430p	-0.745639	0.00844787	YPL214C	-1.01111	0.00570471	KLTH0H06622p	-0.588159725426594	0.0133043357438303
												YNL022C	-0.577973	0.0544195	KLTH0C04510p	-0.635401	6.76544e-05	YIL125W	-0.442029	0.0277997	KLTH0B08646p	-0.879415915731112	0.000454952953920527
												YCR082W	-0.741777	5.86e-05	KLTH0E10736p	-0.710437	0.000462158	YGL012W	-0.448984	0.0122062	KLTH0F02772R	-1.78512523925045	0.0147769892017992
												YHL030W	-0.735947	0.00295789	KLTH0C10956p	-0.90802	3.1307e-06	YJR116W	-0.49151	0.00220498	KLTH0F14740p	-0.931216627985021	0.0142806273391728
												YKL026C	-1.08586	0.0464984	KLTH0C04290p	-1.01389	1.79737e-09	YMR002W	-0.89336	1.29389e-05	KLTH0D16522p	-1.31351005101601	0.0364630106154704
												YBL029C-A	-1.10587	0.00607921	KLTH0H11418p	-1.95796	9.73132e-07	YBR222C	-0.437169	0.0266077	KLTH0E01628p	-1.0396817694299	0.00464629379548598
												LSR1	-1.66535	0.000815341	KLTH0G01936p	-0.994462	0.00115307	YHR072W-A	-0.39458	0.0222616	KLTH0C04906p	-1.08547556621608	0.0318641378578434
												YAL049C	-0.484513	0.0461778	KLTH0H09790p	-0.489391	0.0317538	YMR110C	-0.593001	0.00398821	KLTH0E12628p	-0.719496932105368	0.0118094656100866
												YPR006C	-1.28368	0.00545118	KLTH0G01276p	-1.03704	9.87546e-06	YDR056C	-0.445128	0.0101684	KLTH0G00572p	-0.731468326956186	0.00430788252407106
												YFR052C-A	-1.67594	0.000293118	KLTH0H01980p	-0.917716	0.00175453	YMR089C	-0.864821	7.34048e-11	KLTH0C03960p	-1.19588395842227	0.000339312112633508
												YDL059C	-1.36544	0.0358304	KLTH0F19602p	-1.98849	6.08951e-22	YER053C-A	-0.873681	0.0162231	KLTH0D09130p	-0.750937634072615	0.0189952888101792
												YER159C	-0.455592	0.0308408	KLTH0F15466p	-0.475382	0.0171398	YNL280C	-1.2031	0.023934	KLTH0F19250p	-0.763339535250551	0.0174163153859451
												YDR363W-A	-0.686173	0.00119441	KLTH0E08206p	-0.995711	0.00192369	YDR513W	-0.832245	8.63443e-05	KLTH0E11880p	-0.888353746921594	0.0297821579573751
												YDR253C	-1.83319	0.0215807	KLTH0E09658p	-1.11357	0.0135263	YJL171C	-0.702549	0.002909	KLTH0C08206p	-0.72757181571536	0.0319404731527486
												YEL007W	-1.20856	0.00374973	KLTH0D10692p	-0.459625	0.0299585	YHR005C-A	-0.641965	7.40561e-06	KLTH0F14652p	-3.32964005871927	0.0199824901533987
												SNR19	-1.58316	0.00526455	KLTH0G18766p	-1.00485	0.0076629	YDL007W	-0.35662	0.00126705	KLTH0E09592p	-1.24985768986865	0.0363024543327653
												YNR044W	-0.573666	0.052386	KLTH0G07634p	-0.643011	0.00375135	YPL245W	-1.07508	0.000302602	KLTH0D07898p	-1.4887344097469	0.016751504316427
												YOL052C	-0.388068	0.0226612	KLTH0B05236p	-0.792308	0.00328989	YGL157W	-0.494691	0.0341228	KLTH0H05236p	-1.14118534910847	0.0325091418335003
												YDL181W	-0.457442	0.0556506	KLTH0E08118p	-1.05679	0.01575	YJL151C	-0.839048	0.000344292	KLTH0D05456p	-0.913403602671355	0.0274038533740832
												YER187W	-0.775272	0.00983268	KLTH0G08470p	-0.52256	0.0113686	YHR028C	-0.563848	0.0216106	KLTH0G17622p	-0.872078565682935	0.0161732614987737
												YHR057C	-0.518001	0.0138748	KLTH0H03608p	-0.637267	0.0102151	YMR088C	-1.34603	3.55636e-22	KLTH0G09966p	-0.69736230373623	0.0305086592678181
												YDR167W	-0.548814	0.000803552	KLTH0F07590p	-0.402689	0.0454331	YAL040C	-0.449688	0.00779094	KLTH0E09042p	-1.627651959506	0.0110018810369896
												YLL053C	-2.03956	0.0418757	XP_002551888.1	-0.760641	0.00828217	YGR132C	-0.437166	0.0238838	SWM2	-1.14814543282935	0.0163738919566696
												YJR024C	-0.425515	0.0365925	IRC22	-1.01539	0.00884065	YIL030C	-0.583778	3.47527e-07	KLTH0F02112p	-0.872855910556892	0.0258102512718787
												YIR022W	-0.453567	0.0362968	KLTH0E15378p	-0.736808	0.00884065	YIL088C	-0.532402	0.0361949	KLTH0G05412R	-1.79999951330682	0.0325091418335003
												YDR273W	-0.626541	0.000489347	KLTH0G01870p	-0.55668	0.0106232	YLR069C	-0.671738	2.62632e-08	KLTH0D06974p	-1.16947430375434	0.0392941671875889
												YIR035C	-0.926031	0.0219881	KLTH0D00770p	-0.435926	0.0411459	YOR259C	-0.329695	0.00874354	KLTH0F18810p	-1.29254453589838	0.0161732614987737
												YLR364W	-1.55671	0.00706286	KLTH0F13354p	-0.635092	0.0174325	YDR494W	-0.960526	6.37869e-07	KLTH0B04818p	-1.73278577183848	0.020166309119694
												YGR129W	-0.541668	0.051816	KLTH0G00528p	-0.794602	0.00198255	YBL022C	-0.34438	0.00546422	KLTH0D07348R	-1.91150350094449	0.0145952386612406
												YOR381W	-0.858082	0.0020514	KLTH0E11308p	-0.741288	2.02434e-05	YGR149W	-1.2322	5.61191e-10	KLTH0E11858p	-1.42417787059374	0.0408010477140802
												YJR044C	-0.514044	0.0126908	KLTH0B05720p	-0.931773	5.61939e-07	YHR205W	-0.274371	0.0325483	KLTH0D11418p	-2.51113466107579	0.0109757271626118
												YAL065C	-1.7962	0.0329787	KLTH0B06556p	-2.46458	3.69157e-11	YDL178W	-0.506714	0.00130566	KLTH0D07766R	-2.44992324787421	0.0440540842727964
												YBR062C	-0.686969	0.00148778	KLTH0F04884p	-1.2818	0.00171734	YOR283W	-0.538158	6.3329e-05	KLTH0E00440G	-1.3870198903618	0.0397392407977745
												YMR312W	-0.603513	0.00299393	KLTH0D05786p	-0.73892	0.000355315	YJR152W	-2.32484	2.30559e-36	KLTH0A02222p	0.421551862749087	0.00575010064548239
												YLR438C-A	-0.577177	0.0259525	KLTH0E07678p	-1.42033	0.0338716	YJL153C	-2.43459	4.26521e-06	KLTH0F19184p	0.441563761832952	0.0133401560718247
												YBL057C	-0.665775	0.0216352	KLTH0C01254p	-0.584386	0.00855242	YOR089C	-0.454386	6.27467e-05	KLTH0F03212p	0.504654661459382	0.00176694025270661
												YOR386W	-1.08392	0.0270557	KLTH0G03916p	-0.716949	0.00341559	YDR394W	-0.305683	0.0124499	KLTH0B02728p	0.581222190121754	0.00177775576792912
												YNR071C	-1.35031	0.0119828	KLTH0B02200p	-0.628564	0.0309958	YDR377W	-0.554458	0.00509685	KLTH0A05104p	0.487888618067824	0.00132511594152836
												YAL063C	-1.52483	0.00586706	KLTH0F12254p	-1.15702	1.57518e-05	YDL054C	-0.896698	0.00243381	KLTH0G17864p	1.19703377310068	0.00579292825175321
												YGL108C	-0.761695	0.0358304	KLTH0G16588p	-0.383769	0.0336278	YPL170W	-0.945284	2.00296e-06	KLTH0G12870p	0.763772606902094	0.0169030107705277
												YKR104W	-1.58356	0.0117668	KLTH0A05346p	-1.61525	0.0166192	YGR157W	-1.1129	0.0361949	KLTH0D10318p	0.611675133251879	0.000402609396187906
												YBR148W	-1.12836	0.000317397	KLTH0G15884p	-0.558778	0.0423629	YDR421W	-1.44571	0.000814958	KLTH0C03564p	0.366325868558057	0.0211819938113057
												YKL041W	-0.654126	0.025704	KLTH0G18964p	-1.27011	0.00508962	YBL098W	-0.867795	4.91906e-05	KLTH0E03696p	0.359136501815338	0.0348512704177345
												YDR058C	-0.514748	0.0139535	KLTH0G16698p	-0.503735	0.0456523	YPL171C	-1.01079	0.000524542	KLTH0D12452p	0.347726929693065	0.0277828473661594
												YML014W	-0.616412	0.0510065	KLTH0C08734p	-0.540581	0.00387985	YER004W	-0.543094	0.0329848	KLTH0B06468p	0.623143546278138	0.017644418547851
												YDL129W	-0.962154	0.0187319	KLTH0H11066p	-0.576782	0.0357825	YML081C-A	-0.694008	0.0006016	KLTH0H14234p	0.436994260154805	0.0174451889561207
												YHR211W	-1.101	3.82e-09	KLTH0C10868p	-3.02405	0.000327459	YBL095W	-0.8396	0.00306902	KLTH0G19096p	0.603714196532253	7.94988530325107e-07
												YKL186C	-0.549965	0.00223107	KLTH0A06270p	-0.748894	5.09462e-05	YGR184C	-0.360129	0.0171969	KLTH0C07524p	0.968008293441579	0.0180944908694152
												YKL018C-A	-0.866235	0.0135205	KLTH0H01804p	-0.735461	0.00371324	YHR202W	-0.857772	1.16456e-06	KLTH0H00638p	0.431758034891181	0.04961893449595
												YMR016C	-0.657827	0.0224201	KLTH0F06842p	-1.20384	0.00622452	YPL107W	-1.21641	0.000169872	KLTH0H00814p	0.650751937969296	0.00350815888310951
												YDR493W	-0.556309	0.0318039	KLTH0G07524p	-0.901001	0.000323225	YLR299W	-1.0027	4.60602e-07	KLTH0A07810p	3.61603994789272	0.0142806273391728
												SNR17A	-2.08373	0.0203106	KLTH0D16984p	-6.53408	2.8543e-05	YDR454C	-0.564736	0.00890658	KLTH0F19844p	0.684865875400489	0.016751504316427
												YJL127C-B	-0.643347	0.00283699	KLTH0D15554p	-0.654497	0.0254384	YGL068W	-0.586529	0.0464495	KLTH0H16016p	0.509595322795801	0.00273929723176979
												YGL041W-A	-0.790354	0.00270898	KLTH0D14278p	-1.10568	0.00615402	YDL237W	-0.912832	0.00063279	KLTH0E05434p	0.570331950781392	0.0275872522807362
												YPR182W	-0.6495	0.00540968	KLTH0H09856p	-1.90392	0.0135263	YDL231C	-0.4614	2.80095e-05	KLTH0A07612p	0.419488387722082	0.0199824901533987
												YPR107C	-0.448517	0.0518646	KLTH0G19756p	-1.82082	5.17466e-05	YGR231C	-0.334352	0.00650121	KLTH0G05082p	0.404774530406808	0.0388960059167339
												YGR053C	-0.775544	0.00971382	KLTH0G07304p	-1.12431	1.11547e-07	YOL036W	-0.361901	0.00383462	KLTH0F02354p	0.481881215329922	0.0362138914561158
												YLR070C	-1.45895	0.0199498	KLTH0H13596p	-1.39093	0.00810628	YML125C	-0.798987	0.0303233	KLTH0F11682p	0.685961011335419	0.00973824632235295
												YFL017C	-0.587557	0.0539322	KLTH0D15840p	-1.24955	0.000307804	YPR062W	-0.816727	0.0124499	KLTH0H04840p	0.484302397982697	0.0201725513701514
												YBL102W	-0.594279	0.00302176	KLTH0H02882p	-0.67817	0.000746222	YDL067C	-0.708298	0.00465906	KLTH0G09350p	0.621728259348942	0.00839323890748342
												YFR043C	-0.723774	0.00250026	KLTH0E03476p	-1.01194	2.79073e-06	YFL050C	-0.423438	0.0292482	KLTH0C08844p	0.61869790451128	0.0110441551930737
												YOR257W	-0.553179	0.0213827	KLTH0H00528p	-0.633327	0.0436822	YFR050C	-0.288655	0.0133258	KLTH0H00198p	1.11091743121741	0.00150288049294782
												YGR247W	-0.917062	0.0251499	KLTH0G09196p	-0.626277	0.000442692	YGR267C	-0.332595	0.0194341	KLTH0C11550p	0.425679031626824	0.0221741790668955
												YKL044W	-1.30638	0.0496919	KLTH0A02112p	-0.672115	0.00634154	YKR016W	-0.395257	0.0290142	KLTH0D01562p	0.611537535684381	0.0133401560718247
												YNR015W	-0.662164	0.00605078	KLTH0D05566p	-2.56418	2.48579e-07	YNL315C	-0.581865	0.0380926	KLTH0H07832p	0.542929827332222	0.0121804313678219
												YJL030W	-0.559397	0.027487	KLTH0A05368p	-0.800505	0.0128379	YPL271W	-0.661815	0.0197873	KLTH0D01100p	0.398184723477702	0.0440245448950774
												YOL132W	-1.43984	0.0185221	KLTH0G08338p	-1.87463	8.43075e-06	YPR024W	-0.337718	0.00316023	KLTH0F04598p	0.657062099293707	0.0133401560718247
												YOL116W	-0.73481	0.0358304	KLTH0G02376p	-0.929464	0.000891043	YER057C	-0.44123	0.0304113	KLTH0F17996p	0.552468759522128	0.0492961454154155
												YGR259C	-2.28145	0.0113811	KLTH0G19668p	-1.25716	0.000115355	YOR142W	-0.41197	0.0261432	KLTH0E15290p	0.870661771204952	0.000321139172942578
												YAL055W	-0.728938	0.0403001	KLTH0F07766p	-0.683331	0.00361168	YMR221C	-0.787397	0.00426027	KLTH0D10890p	1.46191687740589	0.0251530635874388
												YJR112W-A	-0.691593	0.0175318	KLTH0F12562p	-1.52163	0.000157276	YHL026C	-1.60795	0.00153228	KLTH0F08712p	0.654436888009356	0.0471914941544431
												SNR37	-1.7225	0.019716	KLTH0F10230p	-0.597592	0.022721	YMR316W	-1.57635	0.00509919	KLTH0E05148p	2.26228370789483	0.00207812388779859
												YKR045C	-0.673667	0.0219881	KLTH0E12848p	-0.571999	0.00354556	YIL039W	-0.453146	0.00209336	KLTH0D05104p	0.531450320669697	0.00707814886266952
												YAR023C	-1.02842	0.00146772	KLTH0G02662p	-0.679564	0.0142137	YLL028W	-0.503074	0.00469661	KLTH0H00616p	0.828385737275438	0.0201985536190246
												SNR63	-2.45765	0.0481355	KLTH0E02530p	-0.826383	6.76544e-05	YLL009C	-1.27022	1.40335e-08	KLTH0F03124p	0.585644104019655	0.0277828473661594
												YEL034C-A	-1.37825	0.0441405	KLTH0H08514p	-0.807229	0.00468873	YGR135W	-0.349307	0.044045	KLTH0E00616p	0.704264414733137	0.00130814329636247
												YPL108W	-0.890033	0.030855	KLTH0C06468p	-0.523414	0.0148843	YBL093C	-0.744149	0.0385034	KLTH0B04774p	1.18855891656322	0.000632781826176871
												SNR190	-3.13959	0.0294039	KLTH0F18194p	-0.746504	0.000380214	YBL041W	-0.535647	0.00710129	ERT1	0.590976005681028	0.0361231097903822
												SNR57	-0.943951	0.027487	KLTH0E08844p	-0.604972	0.0304048	YEL020W-A	-0.810357	3.5372e-07	KLTH0B03894p	0.823214629119195	0.0277828473661594
												TV(AAC)E2	-1.29031	0.0472553	KLTH0E05192p	-2.61337	5.00215e-05	YDR036C	-0.761897	3.86315e-06	KLTH0E03168p	1.34127177867156	9.3998305186216e-05
												SNR34	-1.72773	0.00208538	KLTH0D08382p	-0.58254	0.00411952	YPR020W	-1.07162	2.3686e-11	KLTH0E17138p	3.63372289828976	0.0086430356641461
												YDL114W	-1.04274	0.0135205	KLTH0A05478p	-1.37192	0.0270788	YOR154W	-0.880892	0.00317013	KLTH0D17050p	1.01437676002513	0.00150288049294782
												SNR42	-1.1933	0.00824204	KLTH0C01056p	-2.06083	0.00317387	YLR231C	-0.870129	0.000913201	KLTH0E00286p	1.04004381971857	0.0042511676759172
												SNR60	-3.13451	0.0041834	KLTH0H03938p	-0.543799	0.0151837	YGL160W	-0.745156	0.0140976	KLTH0H00132p	4.50221315648864	0.00579292825175321
												SNR69	-1.1753	0.0486424	KLTH0F01056p	-0.445131	0.0231347	YOR356W	-0.413093	0.0266822	KLTH0E15004p	2.02717892272949	0.00103579423939831
												YMR316C-A	-2.51828	0.015435	KLTH0D02200p	-1.43017	5.53534e-05	YFL007W	-0.294579	0.0374267	KLTH0A07832p	2.27889432402418	2.58292763065492e-07
															KLTH0B02046p	-2.04764	2.09775e-13	YKL196C	-0.606899	0.00409307	KLTH0E05126R	1.8577213670634	0.0483120382527545
															KLTH0E14828p	-1.3487	0.0246907	YJL129C	-0.771278	9.87755e-08	KLTH0G17732p	1.46984649799075	0.0105342997364434
															KLTH0F06820p	-1.57806	0.000621162	YCL036W	-1.1228	0.0323046	KLTH0F04048p	2.69857102112749	0.0463393143063757
															SEY1	-0.388561	0.0413583	YMR009W	-0.53449	0.0425061	KLTH0D11220p	1.46510491019478	0.0285104271361009
															KLTH0E06930p	-3.39684	1.63917e-12	YPL234C	-0.393232	0.0379079
															PSD1	-0.968776	0.042657	YPL258C	-1.00717	0.0150538
															KLTH0B04884p	-0.546847	0.0120176	YIR027C	-3.84519	1.44367e-39
															KLTH0B03058p	-0.688534	0.00175135	YDR322C-A	-0.760785	5.12687e-08
															KLTH0E12100p	-1.49074	0.00174761	YML121W	-0.453369	0.0116223
															KLTH0D00726p	-1.70149	0.00707077	YER042W	-0.624685	0.00874354
															KLTH0A07348p	-0.527591	0.0209324	YLL015W	-0.706029	0.000384357
															KLTH0G01760p	-1.03445	0.00686752	YER012W	-0.52938	0.00185958
															KLTH0G12144p	-0.999173	0.00152096	YLR174W	-1.52374	0.000151487
															KLTH0C01276p	-0.697196	0.0239144	YHR132C	-0.413812	0.0123491
															KLTH0F08558p	-0.941182	0.000625052	YOL038W	-0.552897	0.000116815
															KLTH0G15708p	-4.0756	6.63844e-09	YJR078W	-1.69475	1.17089e-05
															KLTH0E01826p	-0.837757	0.00444677	YPR193C	-2.17498	8.86156e-08
															KLTH0B10142p	-3.76081	0.00567743	YLR050C	-1.21833	2.48937e-06
															KLTH0G00814p	-0.437181	0.0289135	YOL077W-A	-0.933818	0.000417495
															KLTH0G09614p	-1.38203	6.63844e-09	YFL030W	-1.56182	4.6556e-15
															KLTH0G04686p	-3.37431	2.84289e-05	YDL210W	-2.31777	2.70862e-05
															KLTH0E16632p	-7.13366	0.00622902	YJL143W	-0.552659	0.0254873
															KLTH0D06314p	-0.619262	0.0169981	YOL122C	-1.00913	6.07043e-06
															KLTH0F16214p	-0.412816	0.041927	YJL066C	-0.752527	0.00050925
															KLTH0G19602p	-1.13804	0.00207715	YNL331C	-1.72225	1.04974e-08
															KLTH0E03520p	-1.33906	0.00050109	YAL049C	-0.599716	0.0331836
															KLTH0E10978p	-0.835917	0.000355315	YMR175W	-2.02947	0.0137812
															KLTH0E12870p	-0.627899	0.00125678	YCR069W	-0.29102	0.00521728
															KLTH0A01826p	-1.27206	6.95549e-06	YHR078W	-0.800592	5.8892e-05
															KLTH0H04972p	-0.744824	0.00303814	YDR328C	-0.30328	0.0299516
															KLTH0E06292p	-0.885769	0.0167763	YBR173C	-0.635635	1.80581e-06
															KLTH0D00902p	-1.05721	8.39196e-06	YNL100W	-0.582461	0.0432699
															KLTH0D15004p	-4.07776	0.0191992	YOR143C	-1.03107	0.000529228
															KLTH0F00792p	-0.93057	0.000109838	YBL036C	-0.581808	3.34871e-05
															KLTH0G04070p	-0.949143	0.00338438	YJR075W	-0.562585	0.00819983
															KLTH0D02486p	-0.705119	0.0035663	YPR100W	-0.49446	0.0179462
															KLTH0E14146p	-0.937557	0.0247344	YLR253W	-0.467516	0.0006016
															KLTH0F04994p	-0.690548	0.000849249	YOR044W	-0.454767	0.00365867
															KLTH0A06072p	-0.506209	0.0152212	YBR096W	-0.969083	0.00158697
															KLTH0E16588p	-1.04522	0.0315763	YOR215C	-0.796997	0.0345667
															KLTH0G16610p	-1.44366	0.0140889	YLR007W	-0.776382	2.19796e-07
															KLTH0F19118p	-1.50681	0.00179331	YLR454W	-0.588039	0.0190712
															KLTH0H11396p	-0.823181	0.0467284	YEL052W	-0.547986	0.000769175
															KLTH0E01056p	-0.895644	3.77141e-05	YDL080C	-0.790626	0.0489128
															KLTH0F01672p	-1.05882	0.0121529	YJL001W	-0.423299	0.00210687
															KLTH0D09064p	-1.57344	4.15479e-05	YDR237W	-0.442388	0.0226908
															KLTH0B01320p	-1.13298	0.00452804	YER100W	-0.302571	0.0107686
															KLTH0H13398p	-2.21972	0.00893966	YGL140C	-0.354447	0.00712935
															KLTH0E12584p	-2.13516	4.62342e-08	YKL019W	-0.566135	0.00104762
															KLTH0B03102p	-0.68723	0.011018	YNL070W	-0.802083	9.6833e-05
															KLTH0A02728p	-1.70664	0.00542747	YGL114W	-0.394421	0.0124868
															KLTH0E12144p	-0.865284	0.000105604	YJL112W	-0.599846	0.0328932
															KLTH0D10032p	-1.00517	5.40119e-05	YBR235W	-0.798849	1.97084e-06
															KLTH0D16390p	-0.680129	0.00235	YMR298W	-0.517154	0.00965967
															KLTH0C05060p	-2.22529	0.00212982	YEL073C	-1.37796	0.000597951
															COQ6	-0.637043	0.032875	YLR262C-A	-0.445643	0.00115728
															KLTH0F16544p	-0.962639	0.00061524	YPL189C-A	-0.823543	2.14598e-05
															KLTH0G14982p	-0.516262	0.0462772	YKL087C	-0.738703	0.00483668
															KLTH0F03256p	-0.588602	0.00881123	YLR077W	-0.340934	0.00963148
															KLTH0F07480p	-1.53569	5.72387e-05	YLR295C	-0.698654	0.00109518
															KLTH0E06688p	-0.612555	0.00317401	YLR043C	-0.391347	0.00650121
															KLTH0G08514p	-2.16909	0.000478	YMR207C	-0.809423	0.00220498
															KLTH0F17798p	-0.648856	0.0140993	YDR248C	-0.870328	4.30083e-08
															KLTH0C11352p	-0.566777	0.0170035	YOR003W	-1.07152	0.000163474
															KLTH0F07612p	-0.961432	0.00539381	YJR063W	-0.7894	0.0352515
															KLTH0H02926p	-0.697687	0.0025964	YOR286W	-0.553943	2.40373e-06
															KLTH0D14652p	-0.787147	0.00593603	YKL110C	-0.38735	0.000106891
															KLTH0G03762p	-0.95169	0.00318141	YOL119C	-0.845366	0.00202918
															KLTH0B05852p	-0.767548	6.80419e-05	YPR121W	-1.18265	0.0163606
															KLTH0H09966p	-1.73018	2.6177e-05	YGL196W	-0.523604	0.0150439
															KLTH0D12100p	-0.688114	0.0250007	YFR055W	-1.20702	1.97084e-06
															KLTH0B00990p	-0.879086	3.77141e-05	YPL272C	-1.12426	0.0467401
															KLTH0H15972p	-0.515511	0.0149323	YLR387C	-0.383555	0.00601966
															KLTH0G00484p	-0.483526	0.0146118	YNL155W	-0.578497	0.00869524
															KLTH0F12012p	-0.999128	0.0200644	YOR281C	-0.258064	0.0477773
															KLTH0F13750p	-0.554324	0.034981	YBL090W	-0.614964	0.00120454
															KLTH0F02222p	-0.475718	0.026174	YBR239C	-0.465505	0.0497126
															KLTH0D03520p	-1.14816	3.37804e-05	YJR133W	-1.24833	4.39163e-10
															KLTH0F09262p	-0.631868	0.00223603	YPL265W	-0.912748	0.00676371
															KLTH0B09592p	-1.00494	2.52692e-06	YEL029C	-0.990327	1.59767e-05
															KLTH0E16324p	-0.513824	0.0331658	YLR247C	-0.563522	0.0140904
															KLTH0A05148p	-0.771737	0.0256059	YML059C	-0.494694	9.38085e-06
															KLTH0G12210p	-1.37472	2.28848e-06	YPR098C	-0.828937	2.49076e-05
															KLTH0F01386p	-0.557419	0.00666103	YLR254C	-0.840471	0.00183206
															KLTH0B09504p	-0.872702	0.00115543	YIR028W	-5.44839	2.92911e-29
															KLTH0C08602p	-1.85662	3.08576e-05	YOL137W	-0.865975	0.00226263
															KLTH0C06226p	-0.887957	0.00392774	YJR101W	-0.475568	0.0144184
															KLTH0F03388p	-0.457945	0.0227089	YLR420W	-0.382968	0.0140904
															KLTH0A02508p	-0.648169	0.00668824	YHR180W	-1.22949	6.84955e-08
															KLTH0D03608p	-1.14055	0.00661431	YGL188C	-1.07144	0.000644791
															KLTH0H09944p	-0.487641	0.0308288	YCR107W	-0.910866	0.000214919
															KLTH0G13750p	-0.5826	0.018908	YOR031W	-0.651886	0.0119491
															KLTH0A03498p	-1.6286	0.00318141	YPL088W	-0.901404	4.01983e-08
															KLTH0G00506p	-1.00147	0.000137551	YGR255C	-0.441031	0.0280003
															KLTH0C10912p	-1.29415	0.00152199	YGR147C	-0.435552	0.0396824
															KLTH0F07546p	-0.498081	0.0281281	YKR006C	-0.434902	0.0461236
															KLTH0H03256p	-1.30117	3.35832e-06	YCL057C-A	-0.424951	0.0418736
															KLTH0F03806p	-0.822669	0.00402778	YJL096W	-0.513737	0.0017277
															KLTH0A01342p	-0.580992	0.00621845	YBR056W-A	-1.61525	0.00220498
															KLTH0G01738p	-1.6913	1.26029e-10	YGR024C	-0.331712	0.0154116
															KLTH0D18150p	-2.15432	0.00193495	YKR049C	-1.12281	0.0003295
															KLTH0A07128p	-0.964914	0.0127995	YGR239C	-0.718156	3.37071e-05
															KLTH0F19140p	-0.785754	0.0135411	YOR045W	-0.336409	0.020379
															KLTH0C09724p	-2.46573	0.00169204	YGR201C	-1.87441	1.52671e-14
															KLTH0D10010p	-0.612738	0.0254287	YDL243C	-1.3874	1.88381e-09
															KLTH0F19646p	-0.438965	0.0464944	YKR087C	-0.856373	0.00116408
															KLTH0H06556p	-0.872395	0.0221569	YGL134W	-0.638899	0.0238553
															KLTH0H03388p	-1.44459	0.000173545	YPR140W	-0.414047	0.0134634
															KLTH0F00484p	-1.24046	0.00045804	YPR061C	-0.921724	0.00423889
															KLTH0C00902p	-0.837294	0.0201618	YKL040C	-0.51657	0.0228224
															KLTH0D08624p	-0.654269	0.0126788	YOL075C	-0.898763	2.21025e-05
															KLTH0F13266p	-0.567065	0.0464944	YOR262W	-0.494217	3.44352e-06
															KLTH0E04444p	-0.812376	0.0236294	YKL174C	-0.608418	1.98342e-07
															KLTH0E00330p	-0.911423	0.00768419	SNR31	-1.27777	1.07694e-05
															KLTH0E08470p	-0.62929	0.0325793	YOR150W	-0.404896	0.00676371
															KLTH0D16258p	-0.772577	0.00856834	YMR068W	-0.830444	0.00181325
															KLTH0A02706p	-1.51374	3.0758e-06	YGL262W	-0.548003	0.0192083
															KLTH0D05368p	-0.667545	0.00371324	YBR262C	-0.739376	9.87624e-05
															KLTH0G11088p	-0.994185	0.000639197	YDR004W	-0.59117	0.00812512
															KLTH0G12254p	-1.35371	0.00634154	YMR193W	-0.326939	0.0424379
															KLTH0C02486p	-0.5102	0.0397654	YPL280W	-1.925	3.21634e-09
															KLTH0F01166p	-1.0459	0.0275127	YJR051W	-0.352036	0.0453107
															KLTH0H00352p	-1.02193	3.54318e-06	YKR085C	-0.706376	0.0110925
															KLTH0G09130p	-0.544588	0.0118888	YMR155W	-0.299246	0.00806395
															KLTH0G01122p	-0.617783	0.00419607	YLR204W	-0.397191	0.0486363
															KLTH0F05434p	-1.71741	6.9251e-12	YJR015W	-0.552837	0.00310465
															KLTH0E05698p	-0.818699	0.0464944	YDR139C	-0.513249	0.00381058
															KLTH0D14828R	-1.13815	1.28017e-08	YGL221C	-0.424382	0.00525621
															KLTH0F04356p	-0.72429	0.00282919	YLR246W	-0.458809	0.00247704
															KLTH0C11330p	-1.77848	6.05345e-09	YDR397C	-0.381761	0.02177
															KLTH0D12936p	-0.629403	0.0230064	YGL058W	-0.443907	0.0319716
															KLTH0H10296p	-0.621639	0.0139879	YCR082W	-0.416999	0.0491502
															KLTH0E08426p	-0.678913	0.0051652	YPL059W	-0.405106	0.0331836
															KLTH0C10384p	-1.04734	3.08562e-05	YMR201C	-0.886338	0.0072112
															KLTH0C09746p	-1.06117	0.00063591	YJR056C	-0.456155	0.00764075
															KLTH0H04246p	-0.929463	0.013231	YPR166C	-0.645577	0.0116223
															KLTH0D10230p	-0.57974	0.0073394	YDR079W	-0.621028	0.0014287
															KLTH0H13156p	-0.801675	0.00545246	YPL278C	-0.573788	0.0323243
															KLTH0F17666p	-0.573044	0.0108609	YKL053C-A	-0.720532	0.000221388
															GET2	-0.420305	0.0392599	YIL111W	-0.569711	0.0270571
															KLTH0H15004p	-0.859369	0.00708207	YDR090C	-0.825573	8.51408e-10
															KLTH0E11748p	-0.501989	0.0464944	YDR524C	-0.461583	0.0176606
															KLTH0F03542p	-0.630845	0.0324046	YDR391C	-0.739106	0.000166091
															KLTH0B04972p	-1.25135	0.0352399	YJL178C	-0.449848	0.009405
															KLTH0B05742p	-1.30095	9.80401e-05	YML051W	-0.663484	8.39981e-06
															KLTH0D02948p	-0.833277	0.0231045	YGR215W	-0.575568	2.6017e-05
															KLTH0E02398p	-1.79697	5.23279e-05	YIR032C	-2.29497	5.9681e-07
															KLTH0E05654p	-2.14182	0.0011331	YJL105W	-1.6144	0.00462028
															KLTH0F07568p	-1.25803	4.36171e-07	YNL284C	-0.347902	0.0383345
															KLTH0D09922p	-0.670758	0.00199888	YJR135W-A	-0.765185	1.15045e-05
															KLTH0E04026p	-0.63133	0.00722093	YKL003C	-0.442589	0.0188774
															KLTH0E10010p	-0.878476	0.0357368	YPL134C	-0.655739	0.0399441
															KLTH0D05918p	-0.854041	0.000546039	YGR028W	-0.408201	0.000465076
															KLTH0F02508p	-0.647923	0.00735905	YDL045W-A	-0.519091	0.00063091
															KLTH0H02728p	-1.04651	0.00612439	YOR391C	-1.56587	5.45572e-06
															KLTH0H14960p	-1.12607	0.000117605	YKL166C	-0.504516	0.00650384
															KLTH0E08448p	-0.674973	0.00966106	YLL056C	-0.561043	0.0149183
															KLTH0F04136p	-0.750759	0.0281398	YJR138W	-0.579984	0.00437083
															MED5	-0.515582	0.0339821	YPR128C	-0.552724	3.48302e-05
															KLTH0D15796p	-0.841604	0.000714293	YMR286W	-0.56011	0.00686521
															KLTH0G09416p	-2.15658	0.00801683	YGR174C	-0.717453	0.0006016
															KLTH0G13618p	-1.05764	0.0318689	YBR024W	-0.627814	8.32207e-07
															KLTH0B04862p	-1.13482	0.00692096	YNL332W	-4.77529	3.85427e-08
															KLTH0E01584p	-1.22853	9.51939e-06	YMR158W	-0.575633	0.00104007
															KLTH0F02640p	-0.838305	0.00260273	YOL086W-A	-1.37972	0.0139504
															KLTH0H03850p	-0.808027	0.00099515	YFR025C	-0.392879	0.0357553
															KLTH0H06116p	-0.982486	0.00174761	YKR086W	-0.358292	0.0204122
															KLTH0D07062p	-1.16476	0.00532821	YDR541C	-0.724501	0.0393467
															KLTH0B01100p	-0.753176	0.041485	YOL138C	-0.61087	0.0101684
															KLTH0F05720p	-0.694377	0.0235583	YKR070W	-0.561724	0.00710163
															KLTH0E00704p	-1.4715	0.0004405	YDR059C	-0.967734	2.61025e-05
															KLTH0G10076p	-0.619131	0.041485	YNR074C	-0.579886	0.0482432
															KLTH0H07744p	-0.916207	0.000479125	YMR225C	-1.08417	1.53963e-07
															KLTH0H13574p	-1.10524	0.0222847	YJL062W-A	-0.495755	0.0359415
															PAN2	-0.622598	0.0148655	YLL060C	-0.362904	0.0169483
															KLTH0B06270p	-0.714922	0.0375551	YMR098C	-0.360731	0.00301725
															KLTH0F02728p	-1.117	0.0107331	YPR139C	-0.453895	0.017839
															KLTH0F03146p	-0.556642	0.0122164	YGR232W	-0.598734	0.0166954
															KLTH0G02926p	-1.1437	3.28315e-05	YPL183W-A	-0.434517	0.0088352
															KLTH0E07590p	-0.572698	0.0213988	YHR147C	-0.354313	0.0224783
															KLTH0G17094p	-0.704256	0.0158998	YGL220W	-0.852896	1.59965e-11
															KLTH0B04466p	-0.615545	0.0308867	YMR157C	-0.60113	0.00176638
															KLTH0F03476p	-0.780375	0.00199888	YIL167W	-0.923096	7.11977e-05
															KLTH0D11484p	-0.977481	0.0160558	YBR282W	-0.575534	0.000294441
															KLTH0E03850p	-1.03721	0.00143511	YNR041C	-0.82385	0.000106891
															KLTH0E12694p	-0.801592	0.00139197	YBR182C	-0.993267	0.000166091
															NBP35	-0.793749	0.0165663	YGL224C	-0.898317	0.00493559
															KLTH0D14190p	-0.568608	0.0141385	YEL062W	-0.979584	0.000105731
															KLTH0F01848p	-1.37493	0.015966	YNL024C-A	-0.645067	0.000664354
															KLTH0E15466p	-0.81804	0.00179331	YJR082C	-0.682238	0.00320093
															KLTH0H14476p	-0.459107	0.035728	YDR511W	-1.35741	1.2455e-07
															KLTH0E06050p	-1.85935	2.86647e-12	YFL059W	-2.71999	0.000164632
															KLTH0D10274p	-0.628947	0.0383249	YDL165W	-0.357535	0.020142
															KLTH0C03652p	-1.62174	0.00809305	YOR289W	-0.57722	0.0442222
															LSM1	-0.678061	0.0227089	YBR185C	-0.481294	0.0432041
															KLTH0F00814p	-0.870067	0.0148843	YHR091C	-0.506459	0.0235808
															KLTH0G12540p	-0.695963	0.00386564	YDL244W	-4.13697	1.52848e-10
															KLTH0E09702p	-0.821459	0.0453244	YJR155W	-0.396933	0.0121002
															KLTH0G01518p	-0.725609	0.0126331	YIL014W	-0.383919	0.0310475
															KLTH0C00550p	-0.81154	0.00969958	YML058W-A	-1.23552	0.0442366
															KLTH0D15136p	-1.83754	6.76216e-06	YAR020C	-1.98149	0.00380602
															KLTH0F17864p	-1.7947	0.000173657	YNR044W	-1.16418	1.22098e-09
															KLTH0H01628p	-0.786483	0.00161304	YER010C	-0.736068	4.82844e-06
															KLTH0G07260p	-0.57673	0.0356023	YJR024C	-0.546528	0.00226263
															KLTH0D09482p	-0.70089	0.0207256	YHR012W	-0.44767	0.0266822
															KLTH0D05808p	-0.780408	0.0112095	YMR167W	-0.658611	0.0447233
															KLTH0D13970p	-0.697726	0.0265683	YCR048W	-0.850332	0.0270571
															KLTH0F01298p	-1.00432	0.000161237	YJR013W	-0.47148	0.0398529
															KLTH0G07546p	-0.673416	0.00425711	YPL029W	-0.693728	0.00948348
															KLTH0D07304p	-0.75175	0.0020802	YGR029W	-0.411779	0.0465807
															KLTH0F18128p	-0.917608	0.0371072	YDR438W	-0.639771	0.0487824
															KLTH0D13486p	-0.752591	0.00166719	YMR166C	-0.776196	0.000408892
															KLTH0H12276p	-0.823709	0.00392774	YDR242W	-0.640717	0.000663128
															KLTH0G03190p	-0.576966	0.0157271	YPR049C	-0.430577	0.0299516
															KLTH0E04994p	-1.05995	2.75935e-05	YLR022C	-0.600709	0.0405788
															KLTH0F02156p	-0.51677	0.0239249	YLR097C	-0.520213	0.0155949
															KLTH0D03498p	-0.679496	0.0136606	YBR268W	-0.575076	0.0175516
															KLTH0F02662p	-0.696926	0.0101722	YGL144C	-0.679311	0.00948348
															KLTH0C02992p	-0.999737	0.00914645	YDR140W	-0.43508	0.020611
															KLTH0G06710p	-0.674285	0.0342069	YHR101C	-0.985011	0.00691227
															KLTH0C02442p	-0.584397	0.0275411	YLR294C	-0.686218	0.0150439
															KLTH0D04774p	-0.632423	0.00856608	YBR062C	-0.602824	0.000814958
															KLTH0H03278p	-2.3739	1.09451e-07	YLR173W	-0.58975	0.00165314
															KLTH0E05478p	-1.3684	7.17438e-07	YNL294C	-0.396513	0.00131948
															KLTH0E04202p	-0.617945	0.0440833	YCR003W	-0.442963	0.00711773
															KLTH0D00704p	-1.07813	0.0195625	YER140W	-0.567466	0.00344082
															MDE1	-1.35804	0.00292259	YPL213W	-0.726144	6.7661e-07
															KLTH0F17732p	-0.624279	0.00788079	YOR238W	-0.524526	0.00140645
															KLTH0E09086p	-0.611274	0.022721	YJR074W	-0.526151	0.00615768
															KLTH0F06688p	-1.00122	0.00112237	YDL239C	-1.22325	0.0487381
															KLTH0H03058p	-0.763145	0.0148655	YLL025W	-1.62995	0.00902912
															KLTH0D02926p	-1.63592	4.3938e-05	YDR515W	-0.5763	0.0266077
															KLTH0F12804p	-0.526519	0.0197653	YBR044C	-0.515877	0.00371275
															KLTH0H10428p	-1.54867	5.55939e-07	YOR040W	-0.525299	0.000586619
															KLTH0E05170p	-1.79313	0.00054509	YPR147C	-0.366977	0.0398662
															KLTH0E05038p	-2.27537	0.000109461	YBL071W-A	-0.42721	0.0244321
															KLTH0A06248p	-0.851899	0.00937496	YGL136C	-0.45194	0.0207907
															KLTH0H03432p	-2.02515	0.00581311	YMR228W	-0.838415	0.00931568
															KLTH0E14608p	-1.35045	0.000600117	YMR312W	-0.380751	0.0455367
															KLTH0E15818p	-1.44025	2.1064e-06	YBR022W	-0.755385	0.000829297
															KLTH0F09878p	-1.18485	0.00127241	YKL137W	-0.39671	0.0408709
															KLTH0D07920p	-1.59994	0.000325922	YPR199C	-0.372354	0.0168529
															KLTH0G15774p	-2.37586	0.00780697	YJR025C	-0.819197	0.0238566
															KLTH0G08074p	-0.811684	0.0372101	YJL031C	-0.329032	0.0401235
															KLTH0D12122p	-1.08365	3.12958e-05	YLR191W	-0.402578	0.00917556
															KLTH0G10868p	-1.06732	0.0254287	YDR419W	-0.513112	0.000377676
															KLTH0E15862p	-1.35121	0.0190156	YGR133W	-0.737379	1.58364e-07
															KLTH0E00242p	-2.09228	0.0463988	YOR192C	-1.04213	0.0390601
															KLTH0C03586p	-0.712511	0.00898295	YFL044C	-0.50547	0.0357706
															KLTH0B05874p	-1.04021	0.000619996	YGL050W	-0.433163	0.00586714
															KLTH0G11044p	-0.694769	0.00526507	YNR020C	-0.518792	0.0399955
															KLTH0C05764p	-0.573335	0.0160511	YHR029C	-0.382363	0.0197513
															TRM7	-0.701982	0.0153685	YAL044W-A	-0.713167	0.00194861
															AIM44	-0.68424	0.0350785	YGR057C	-0.431287	0.0312985
															KLTH0D14300p	-0.988191	0.021428	YDR453C	-0.622652	0.0460566
															KLTH0E08184p	-0.746191	0.0210685	YIL089W	-0.863586	0.00866427
															KLTH0B05258p	-0.608766	0.0365889	YDR223W	-1.00716	1.90001e-05
															KLTH0E01188p	-0.741032	0.00764863	YLR016C	-0.454917	0.00404841
															KLTH0D14740p	-0.607577	0.0357925	YPL149W	-0.570524	0.0260487
															KLTH0A01716p	-0.968057	0.000306999	YIL008W	-0.444003	0.0239289
															KLTH0G12474p	-0.672363	0.0108956	YMR023C	-0.469529	0.00377962
															KLTH0C09900p	-0.660408	0.0252456	YIR030C	-3.18806	6.13012e-19
															KLTH0G13838p	-1.03513	0.00391075	YPR170W-B	-0.516168	0.0217799
															KLTH0D17314p	-0.755589	0.00692096	YAR027W	-0.71598	0.00252022
															KLTH0F18480p	-0.886348	0.00539381	YGR275W	-0.496676	0.00634122
															KLTH0C01584p	-0.765693	0.0236294	YJL180C	-0.546789	0.0194069
															KLTH0F17644p	-1.44565	9.80463e-05	YER060W-A	-0.898977	0.00210687
															KLTH0E13794p	-0.617569	0.0221133	YOL003C	-0.499499	0.0108003
															KLTH0B07414p	-1.17868	0.0141552	YGL018C	-0.407159	0.0177662
															KLTH0F15620p	-0.699376	0.00568094	YFR007W	-0.383323	0.0140976
															KLTH0A02046p	-0.740007	0.0299321	YLR147C	-0.413615	0.0338278
															GEP7	-0.63285	0.0149323	YKL090W	-0.760649	0.00157468
															KLTH0F14322p	-0.767004	0.0330566	YOR097C	-0.483274	0.0155749
															KLTH0H03740p	-0.751667	0.00656201	YFL020C	-2.52758	2.0379e-05
															KLTH0G05962p	-0.561629	0.0381666	YLR343W	-0.802796	0.00285854
															KLTH0D11572p	-0.810919	0.00655231	YDR493W	-0.660192	7.67151e-05
															KLTH0A02596p	-0.592176	0.0453938	YKL219W	-0.509663	0.0205363
															OAF3	-0.787388	0.00566662	YIL168W	-0.735183	0.0141424
															KLTH0C11374p	-0.70725	0.0121241	YDR519W	-0.437125	0.00808096
															KLTH0B07700p	-0.922807	0.0118878	YKL018C-A	-0.547033	0.00975889
															KLTH0C01144p	-1.09901	0.0011331	YML087C	-1.64461	4.29801e-22
															KLTH0C10516p	-1.11526	0.0254287	YGR248W	-0.824025	0.00478656
															KLTH0F13882p	-1.12697	0.00177814	YIL117C	-2.88432	1.14063e-30
															KLTH0F17380p	-1.50845	0.000358598	YBL021C	-0.407809	0.0411329
															KLTH0D06842p	-0.830658	0.00561922	YHR151C	-0.374348	0.0453518
															GET1	-0.993053	0.00256592	YDL200C	-0.925292	0.0183378
															KLTH0G17468p	-1.55313	4.42043e-06	YNL314W	-0.674618	0.00692392
															KLTH0G00748p	-0.96473	0.00136691	YDR336W	-0.62251	0.0144184
															KLTH0E12496p	-0.863852	0.00309976	YBR231C	-0.347595	0.0222616
															KLTH0F04268p	-0.799994	0.0418139	YER071C	-0.775142	0.00432831
															KLTH0C00418p	-3.97788	0.000163933	YPR182W	-0.416175	0.0224783
															KLTH0H12386p	-0.625465	0.0314849	YJR034W	-0.613057	0.0138456
															KLTH0H07898p	-0.653377	0.0309958	YDR286C	-0.846061	0.00157924
															KLTH0D16082p	-0.669491	0.0338233	YMR209C	-0.317346	0.047362
															KLTH0D16302p	-0.906755	0.0112385	YMR121C	-0.48349	0.0395464
															KLTH0D00836p	-0.924933	0.0125445	YPR198W	-0.63355	0.0110014
															KLTH0D11924p	-0.719951	0.0351979	YLR165C	-0.576278	0.000413006
															KLTH0G02552p	-0.698579	0.0186515	YPL148C	-0.749875	2.86722e-06
															KLTH0C08294p	-0.999155	0.0319972	YDR512C	-0.650636	0.0183473
															KLTH0D11242p	-1.04673	0.0149323	YOR349W	-0.473813	0.038824
															MED18	-0.898366	0.00124547	YLR053C	-0.933956	0.0232348
															KLTH0F09570p	-0.628459	0.0247601	YBR175W	-0.908522	0.00198625
															KLTH0B01298p	-0.721181	0.012918	YJR055W	-0.830566	0.000835241
															KLTH0D08580p	-1.23534	0.000734249	YIL024C	-0.942805	0.00118964
															KLTH0F08338p	-0.654806	0.035728	YPL071C	-0.478186	0.0232392
															KLTH0G11022p	-0.787035	0.00686752	YER087W	-0.319662	0.0347915
															YEL1	-0.787075	0.0155881	YNL063W	-0.495739	0.00963212
															KLTH0F08272p	-0.651029	0.01601	YGL057C	-0.457026	0.0302285
															KLTH0B07898p	-0.831227	0.0252325	YJR136C	-0.715163	0.00258687
															KLTH0F13728p	-1.11469	0.000734249	YER039C	-0.581055	0.0091953
															KLTH0H06160p	-1.19775	0.00307115	YMR035W	-0.611983	0.0116288
															KLTH0G00880p	-0.880442	0.011018	YKR005C	-0.900565	0.000576654
															KLTH0D07788R	-2.64708	0.000459231	YFL003C	-0.535626	0.0131686
															KLTH0G13156p	-0.598305	0.0377947	YCR105W	-1.05669	0.00590017
															KLTH0B04334p	-1.08979	0.0269553	YBL089W	-0.406932	0.0452914
															KLTH0D16874p	-0.861738	0.00354924	YOR380W	-0.430627	0.0327324
															KLTH0H01870p	-0.947503	0.00621104	YPR134W	-0.393312	0.0418736
															KLTH0D06468p	-0.664393	0.0299585	YCL033C	-0.77108	0.0456504
															KLTH0E04378p	-0.784878	0.0132932	YOR013W	-1.19855	0.0397255
															KLTH0H12782p	-0.807709	0.00914939	YOR378W	-1.47418	0.00770555
															SPC29	-1.0314	0.00836865	YER093C-A	-0.551925	0.0266077
															KLTH0H09460p	-1.4312	0.00448086	YPR071W	-0.745254	0.00643378
															KLTH0G04972p	-0.621384	0.0385376	YNL334C	-1.5701	0.00277596
															KLTH0B05346p	-1.80229	3.01217e-07	YHL042W	-0.731704	0.0338326
															FEN1	-1.13153	0.0340577	YLR390W	-0.509188	0.0456504
															KLTH0G09592p	-0.797883	0.0401991	YJR012C	-0.599927	0.0158138
															KLTH0F03784p	-2.11072	7.82881e-06	YJR107W	-0.571931	0.00935764
															KLTH0H06820p	-0.833767	0.0182517	YLR146W-A	-0.693053	0.00377962
															KLTH0D00990p	-1.03431	0.0124783	YER058W	-0.417612	0.0475713
															KLTH0B05390p	-1.24676	0.000653334	YCR060W	-0.425181	0.0464962
															KLTH0H06622p	-1.23536	0.000186053	YNL333W	-2.47762	0.000134976
															KLTH0F07744p	-1.00169	0.00225092	YLR456W	-0.526536	0.0260107
															RKM5	-1.48784	0.00277477	YJL058C	-0.670652	0.00288503
															KLTH0E05610p	-0.854949	0.0244682	YEL028W	-1.00934	0.000282452
															KLTH0D06864p	-0.812031	0.0112933	YGR225W	-1.05833	0.0275779
															KLTH0G12518p	-0.65853	0.0293796	YDR218C	-0.912015	0.0270296
															KLTH0B07260p	-1.04301	0.0159704	YBR230W-A	-0.721584	0.0169731
															KLTH0A05456p	-1.3479	0.00672106	YEL049W	-1.77624	0.000114621
															KLTH0H01694p	-0.93097	0.0119159	YLR452C	-0.439972	0.0194926
															KLTH0D07722R	-1.57145	0.00802836	YNR069C	-0.832344	0.0386251
															KLTH0F15356p	-1.40311	0.0148004	YJL157C	-1.17301	0.012296
															KLTH0E01628p	-1.623	1.58845e-05	YHL043W	-0.697154	0.0289462
															KLTH0E09746p	-1.45059	0.000109461	YHL044W	-0.692945	0.00244438
															KLTH0D05610p	-2.67097	0.00598788	YNL057W	-0.926998	6.63681e-05
															BBP1	-1.13987	0.0259623	YNL279W	-1.19034	0.013433
															KLTH0H08712p	-0.896465	0.0256055	YBL108C-A	-0.657016	0.0330695
															KLTH0B08646p	-0.969964	0.0118888	YBR250W	-1.25619	0.00372519
															KLTH0F19250p	-0.841312	0.0384999	YPR015C	-1.06359	0.00234701
															KLTH0C03124p	-0.893447	0.014023	YGL194C-A	-1.07326	0.0244321
															KLTH0C04906p	-1.66363	0.000859369	YMR057C	-2.34384	7.33942e-05
															KLTH0E16676p	-1.90327	0.0410959	YLR346C	-0.865082	0.00751293
															KLTH0F02772R	-2.78765	0.00103167	YIL049W	-0.756053	0.0270845
															KLTH0C08140p	-1.26031	0.0242405	YER185W	-1.13691	0.0430339
															KLTH0D16522p	-1.71173	0.0210685	YKR012C	-1.72894	7.49172e-06
															KLTH0D07700R	-1.00593	0.0185144	YDR281C	-1.08858	0.00706263
															KLTH0D16236p	-1.09001	0.0315874	YHR126C	-2.6869	1.02051e-08
															KLTH0B05060p	-1.51184	0.0151837	YHR124W	-0.833691	0.0350975
															KLTH0F05302R	-1.41698	0.0087617	RUF20	-0.67689	0.0393467
															KLTH0D07678R	-1.55318	0.0148614	YHL022C	-1.31591	0.00140816
															KLTH0F02112p	-1.47651	0.00462232	YJR079W	-2.1092	2.139e-06
															KLTH0G13134p	-1.025	0.0282628	YMR323W	-1.2741	0.0131732
															KLTH0G09966p	-1.32555	0.00740545	YLR341W	-1.34598	0.0089955
															KLTH0H16082p	-1.39784	0.0122164	YFL060C	-1.49695	0.00895492
															KLTH0G12804R	-2.56213	0.00078268	SNR69	-1.00655	0.0486363
															KLTH0E14938p	-1.75221	0.00894637	YOR214C	-1.11381	0.0463508
															KLTH0A01254p	-1.0198	0.0418708	YNL120C	-2.65517	0.00813793
															KLTH0D06974p	-1.63693	0.00691393	YGR153W	1.62759	0.0205363
															KLTH0H15422p	-1.49181	0.0429066	YMR251W	1.33338	0.046167
															KLTH0F05764p	-1.61787	0.0257656	YMR204C	0.877138	0.000595986
															KLTH0A01606R	-1.744	0.0245263	YPL241C	1.69969	1.55853e-05
															KLTH0D07898p	-2.00535	0.0125628	YBL097W	1.19015	0.0132224
															KLTH0G05412R	-2.34191	0.0182136	YER179W	1.44076	0.0163606
															KLTH0G18084R	-2.18871	0.0410983	YDR259C	1.00891	0.00189294
															KLTH0E09042p	-2.43315	0.0134029	YNL058C	1.55093	0.0173839
															KLTH0D11418p	-5.13279	0.00232291	YKL084W	0.629361	0.00677939
															KLTH0C05302R	-2.3184	0.0101061	YIL132C	1.1179	0.00198663
															KLTH0G03388R	-3.88246	NA	YHR153C	1.25694	2.03974e-05
																		YLR376C	0.714235	0.00445151
																		YBR158W	0.645242	0.0237111
																		YHR022C	0.773645	0.00397452
																		YLR036C	1.02272	0.0278688
																		YNL179C	0.675959	0.0241072
																		YLR234W	0.916939	0.00263849
																		YGL175C	1.11166	7.85876e-06
																		YOR284W	1.26655	0.00101012
																		YGL229C	0.737969	0.0132022
																		YFR027W	0.807301	0.00889718
																		YBR299W	1.33446	0.00320093
																		YOL157C	1.40078	0.0266971
																		YMR025W	0.710409	0.0342749
																		YEL057C	0.900437	0.0211789
																		YHR136C	1.46742	7.31532e-07
																		TLC1	1.17912	0.0140904
																		YCL026C-A	1.40081	0.0011785
																		YDR501W	3.47392	3.14668e-11
																		YGR109C	1.90383	0.000623069
																		YBR116C	1.21483	0.0270571
																		YAR035W	1.03147	0.00632731
																		YJL218W	2.12893	0.000333923
																		YCR101C	1.08665	0.00695417
																		YPL200W	2.27877	0.0300584
																		YNL198C	0.950832	0.0258733
																		YOR313C	1.17214	0.0496062
																		YHR177W	0.965345	0.0279135
																		YMR279C	3.96597	6.85555e-07
																		YLR112W	1.54323	0.0408799
																		TK(UUU)D	1.10215	0.0296314
																		YKL036C	1.29281	0.0241072
																		YDR039C	2.43607	0.0371275
																		YJL077C	1.62617	0.0432041
																		TS(GCU)L	1.65906	0.020379
																		YIL141W	2.89835	0.00617511
																		YHR213W-B	2.49257	0.00843961
																		YMR030W-A	2.11572	0.0317323

## Sheet: Shekhawat et al. upregulated
S. cerevisiae (AN) NOISeq			L. thermotolerans (AN)			S. cerevisiae (AR)			L. thermotolerans (AR)				NOISeq terms explained
Gene_IDs	M = log2-ratio (FoldChange) of the two conditions	Probability	Gene_IDs	log2FoldChange	padj	Gene_IDs	log2FoldChange	padj	Gene_IDs	log2FoldChange	padj		M = log2-ratio (FoldChange) of the two conditions
YLR411W	4.886	0.999	KLTH0B01958p	0.788267	0.00040248	YOR387C	6.4249	6.89e-21	KLTH0C00374p	1.239	2.02939e-05		Probability: The probability of differential expression for each feature. It is obtained by comparing the M and D values of a given feature against the noise distribution. If the probability is higher than a given threshold (0.9 by default), the feature is considered to be differentially expressed between conditions.
YOL152W	3.886	0.99	THI4	0.88176	0.0109069	YGL258W	4.76992	2.43e-23	XP_002554104.1	0.615136	0.0328616
YBR301W	3.239	0.943	KLTH0B01188p	0.832462	9.21327e-05	YDL244W	0.957445	0.025189	XP_002552758.1	0.641454	0.0294156		Differential expression thresholds
YOR382W	2.843	0.997	KLTH0B08514p	1.03458	6.13819e-05	YPL159C	2.06059	3.09e-05	XP_002556280.1	0.762	0.0199928		|log2FC|	FDR
YPR124W	2.779	0.998	KLTH0H06798p	1.17664	0.00155098	YGL255W	1.43463	0.000193191	XP_002554034.1	0.78683	0.0179958		0	0.05
YLR214W	2.698	0.997	KLTH0H13640p	0.990109	0.00174651	YOL154W	3.43237	2.5e-19	XP_002553535.1	0.718873	0.0365632
YIL101C	2.298	0.906	KLTH0G12760p	1.32865	6.37732e-06	YLR004C	1.35248	0.000315751	XP_002552482.1	0.750162	0.0120007
YOR384W	2.207	0.921	KLTH0C10450p	1.18237	0.000119097	YKL175W	1.55888	0.00336908	XP_002553764.1	0.711567	0.0335362
YKR053C	2.131	0.992	KLTH0C05104p	1.26758	0.000170274	YPL207W	1.63107	0.00685384	XP_002556534.1	0.794768	0.0296247
YML100W	2.125	0.988	KLTH0B08668p	0.763238	0.00352689	YLR304C	1.42713	0.00013884	XP_002555271.1	0.67484	0.0265711
YLR109W	2.112	0.995	KLTH0G11880p	0.674371	0.0269277	YMR145C	3.12537	2.19e-16	XP_002553177.1	0.838426	0.0169402
YFL020C	2.088	0.985	KLTH0G18832p	0.825896	0.000142132	YHR094C	3.0078	1.07e-06	XP_002553355.1	0.801205	0.0278478
YDR171W	2.049	0.99	KLTH0A06050p	1.44426	0.000850831	YBL030C	1.04115	0.00183634	XP_002551666.1	0.730049	0.036276
YPR145C-A	2.029	0.988	KLTH0G15730p	2.25914	4.36013e-16	YPR124W	1.9528	0.00162785	XP_002553434.1	0.70879	0.0253393
YOL158C	2.021	0.988	KLTH0E07942p	0.695365	0.017448	YPR149W	1.81768	0.000169362	XP_002553285.1	0.906292	0.0223539
YGL156W	1.91	0.989	KLTH0A02860p	1.35189	1.21386e-08	YMR243C	1.47704	1.55e-06	XP_002555977.1	0.8541	0.0227842
YDL124W	1.905	0.99	KLTH0E02750p	0.757747	0.00249212	YDL125C	1.33054	0.0376013	XP_002556281.1	0.743769	0.0180956
YGL121C	1.88	0.98	KLTH0C07018p	0.901969	0.00585272	YLR411W	4.44718	5.02e-12	XP_002552069.1	0.787965	0.00797369
YLL025W	1.878	0.971	KLTH0D00418p	1.59723	3.28716e-09	YHR049W	1.0989	0.00293414	XP_002552489.1	0.743354	0.0384406
YFR053C	1.867	0.99	KLTH0C11396p	0.74799	0.00573424	YMR319C	1.44526	0.00500126	XP_002556222.1	0.652973	0.0410171
YFR015C	1.833	0.988	KLTH0H08448p	1.17503	3.52361e-06	YOL159C	4.93236	3.25e-16	KLTH0D08426p	0.99735	0.00529982
YOL131W	1.818	0.934	XP_002555520.1	0.959361	0.00969711	YCR105W	2.89117	3.97e-15	XP_002555685.1	0.874793	0.0269199
YPL015C	1.814	0.984	XP_002554108.1	0.49565	0.0465914	YPL274W	1.4878	1.41e-05	KLTH0G16940p	0.804254	0.0428996
YLR130C	1.809	0.99	KLTH0E16192p	0.773568	0.0418269	YEL040W	1.45886	2.89e-06	KLTH0C10450p	1.94487	2.37616e-12
YNL274C	1.806	0.979	KLTH0E13926p	0.88874	0.0197957	YJR048W	1.20254	0.000215789	XP_002553851.1	0.993961	0.00567874
YMR096W	1.766	0.985	KLTH0B09328p	1.02817	0.000622798	YNR060W	2.10155	0.0130011	KLTH0G01188p	0.768347	0.013303
YDL130W-A	1.757	0.977	KLTH0D00308p	1.04867	0.0151207	YNL254C	2.15316	3.23e-05	KLTH0B00220p	1.04995	0.017646
YPL240C	1.746	0.99	KLTH0G04730p	0.735038	0.00148444	YNL052W	0.924622	0.0131028	KLTH0G07810p	0.707465	0.0402194
YJL163C	1.719	0.959	KLTH0H12606p	0.677119	0.037984	YOR065W	0.892694	0.00786448	KLTH0G10384p	0.71956	0.0107332
YOL048C	1.711	0.919	KLTH0H16390p	1.53146	2.85367e-08	YLR130C	1.67164	0.00082596	KLTH0A07964p	1.38065	0.00164304
YOR383C	1.69	0.983	KLTH0H13860p	0.695567	0.022498	YLR388W	0.971934	0.0121278	KLTH0D06512p	0.993216	0.0265046
YDR285W	1.69	0.983	KLTH0E14124p	0.693095	0.0470305	YPL058C	1.85795	0.00118977	KLTH0B03674p	0.885698	0.0206227
YLR136C	1.675	0.988	KLTH0H13552p	1.53369	1.74026e-05	YHR005C-A	1.00963	0.028402	KLTH0H16390p	7.57621	9.54202e-07
YOL084W	1.654	0.951	XP_002553159.1	0.936024	0.00372627	YEL024W	0.821061	0.0300606	KLTH0H04444p	0.781488	0.00659092
YBL043W	1.649	0.981	KLTH0H06974p	0.91274	0.00113367	YOL155C	4.11757	1.44e-12	KLTH0E16082p	0.779503	0.0494097
YLR218C	1.603	0.964	KLTH0H06600p	0.611685	0.0138364	YGL187C	0.983073	0.0145312	KLTH0D17952p	1.13768	0.0272489
YOL155C	1.598	0.989	KLTH0D09636p	0.540094	0.0381464	YDR284C	1.22764	0.0470953	KLTH0C04686p	0.864017	0.0204285
YDR461C-A	1.595	0.906	KLTH0G11264p	0.910296	0.0381464	YLR038C	1.16984	0.0050802	KLTH0H16104p	0.803569	0.0411382
YBR053C	1.592	0.982	KLTH0E08998p	0.490208	0.0452507	YPR010C-A	1.13132	0.00441556	XP_002552984.1	0.700964	0.0289797
YDR259C	1.582	0.976	KLTH0G17380p	1.17511	3.27977e-05	YOR136W	1.36111	0.000918197	KLTH0B01122p	0.857379	0.00316912
YJL164C	1.572	0.909	XP_002552090.1	0.977465	0.0059485	YLR395C	0.963015	0.025189	KLTH0H08866p	1.07279	0.0262018
YJL102W	1.571	0.966	KLTH0G05148p	1.25968	3.7396e-05	YHL040C	1.40597	0.0421521	KLTH0B02310p	0.635631	0.0491405
YMR262W	1.536	0.967	KLTH0G15686p	1.0216	0.000417967	YDR134C	1.71377	5.03e-06	CHO2	1.06508	4.43409e-05
YBR214W	1.532	0.982	KLTH0D13860p	0.679292	0.00669235	YLL055W	1.6236	0.0489531	KLTH0G02794p	0.739277	0.0119154
YNL200C	1.53	0.978	KLTH0G14146p	0.939042	0.000135723	YHR051W	0.920471	0.0209138	KLTH0C08910p	0.630718	0.0383747
YDR441C	1.529	0.971	KLTH0H14498p	0.808099	0.00441002	YPL053C	0.951378	0.0162877	KLTH0D00308p	6.24632	2.3185e-55
YDL238C	1.529	0.914	KLTH0G02046p	1.69736	3.02413e-05	YHR216W	1.67989	1.09e-07	PSD1	0.69357	0.0460161
YPL186C	1.52	0.974	KLTH0E16258p	1.26052	1.36262e-05	YMR256C	1.1794	0.00228639	KLTH0E08206p	0.807286	0.023169
YGR008C	1.507	0.974	KLTH0A02288p	0.948116	0.00132579	YML091C	1.33162	0.0133648	KLTH0G06226p	2.19327	3.67867e-07
YER119C	1.501	0.958	KLTH0G18502p	0.784244	0.0115004	YCR107W	1.52261	5.8e-05	XP_002556052.1	0.810299	0.012583
YMR053C	1.496	0.926	KLTH0E11154p	0.95761	0.000789179	YPR187W	0.733909	0.043667	KLTH0C07084p	1.3873	0.0364637
YMR315W	1.476	0.978	KLTH0A03872p	0.756829	0.00623771	YEL020W-A	0.895139	0.0316931	KLTH0G00814p	0.831767	0.0218159
YKL113C	1.475	0.984	KLTH0A05786p	1.06298	0.000635427	YHR001W-A	1.03578	0.0073063	KLTH0D02046p	0.732469	0.0466429
YKR011C	1.464	0.976	KLTH0C03542p	0.578272	0.0353331	YDR322C-A	1.02137	0.00174557	KLTH0D09350p	0.688627	0.0358775
YJL078C	1.454	0.975	KLTH0A01188p	1.19552	8.25871e-06	YPR020W	1.29592	3.05e-05	KLTH0B03256p	0.697286	0.0256314
YPR184W	1.438	0.968	KLTH0B08118p	0.548929	0.0483358	YNL180C	0.859998	0.0324071	KLTH0D10076p	0.811892	0.0207543
YNL055C	1.437	0.984	KLTH0C09504p	1.77721	1.31297e-05	YLL053C	2.54772	5.21e-07	KLTH0G10406p	0.73832	0.019612
YOR208W	1.431	0.973	KLTH0D09328p	0.930476	0.0374545	YLR168C	0.977191	0.00655405	KLTH0G08404p	0.710276	0.0278793
YDR255C	1.431	0.951	KLTH0D11264p	1.19642	9.89048e-07	YLL052C	2.4478	4.85e-08	KLTH0B03564p	0.741929	0.0326726
YJL132W	1.419	0.978	KLTH0E16148p	0.805326	0.0149432	YJL196C	1.85025	9.76e-07	KLTH0H08932p	0.995528	0.019492
YEL065W	1.417	0.983	KLTH0H03190p	1.11531	0.005756	YER053C-A	2.85104	4.87e-09	KLTH0D08624p	0.689212	0.048761
YLR149C	1.404	0.945	KLTH0H02398p	0.902727	0.000361056	YJL056C	0.887738	0.0212097	KLTH0H13332p	1.13035	0.0165716
YHR138C	1.393	0.962	KLTH0D00440p	2.66289	1.3883e-22	YLR295C	0.867377	0.0206385	KLTH0C00902p	0.893071	0.048827
YGR254W	1.382	0.984	KLTH0B01496p	0.745543	0.00521033	YOL077W-A	1.07515	0.00527695	KLTH0A02728p	0.898648	0.0126626
YEL041W	1.378	0.958	KLTH0D03916p	1.03948	0.000774378	YNR039C	0.860798	0.0286435	KLTH0A07986p	0.725285	0.0264318
YGR194C	1.374	0.971	KLTH0E14300p	0.714558	0.01676	YGR266W	1.554	1.6e-06	KLTH0G19668p	1.29216	2.25844e-06
YEL049W	1.372	0.919	KLTH0G09834p	0.653853	0.00648724	YOR382W	2.80824	0.00207975	KLTH0B05918p	0.69957	0.0491405
YCR061W	1.368	0.903	KLTH0E16456p	0.763332	0.0454159	YFR011C	0.894529	0.0107301	KLTH0G13662p	0.717603	0.0380245
YIR038C	1.366	0.975	KLTH0C01386p	0.527099	0.0483358	YGR089W	1.01027	0.00720626	KLTH0D15004p	8.8265	2.09047e-43
YER124C	1.365	0.95	KLTH0H06446p	0.949291	0.0140051	YLL028W	1.09757	0.0246851	KLTH0G18876p	1.02324	0.00542153
YOL058W	1.356	0.983	KLTH0A04290p	0.978991	1.03399e-05	YOL152W	5.85782	1.51e-14	KLTH0G19624p	0.718555	0.0289413
YLL052C	1.352	0.973	KLTH0D00682p	1.06159	0.00634308	YGR271C-A	1.26297	0.0341447	KLTH0G08074p	0.829602	0.0128988
YDL181W	1.352	0.914	KLTH0D02266p	0.540099	0.0328918	YIL169C	0.923123	0.0184156	KLTH0D12826p	0.857116	0.0112074
YDR516C	1.346	0.981	KLTH0D10648p	0.664121	0.00818143	YBR068C	2.73107	0.003864	KLTH0G00660p	0.892006	0.0371656
YGR174C	1.343	0.943	KLTH0E01650p	0.717309	0.00213889	LSR1	1.01228	0.0286435	KLTH0A02024p	0.870806	0.0196152
YPL154C	1.342	0.984	KLTH0D03102p	0.944992	0.0311902	YMR170C	1.21922	0.0421971	KLTH0D18150p	1.5428	0.00275661
YPL159C	1.339	0.984	KLTH0E14102p	0.795029	0.00706599	YDR316W	0.880664	0.0426511	KLTH0D07524p	0.725892	0.034314
YOR052C	1.338	0.98	KLTH0H16148p	1.06053	3.51036e-06	YOL158C	3.86852	3.53e-10	KLTH0C10362p	0.866856	0.0139011
YJL062W-A	1.337	0.972	KLTH0G18766p	0.533082	0.0456628	YGR065C	0.986311	0.00432652	KLTH0H01936p	2.40371	0.000118202
YHL030W	1.335	0.978	KLTH0C01188p	1.13465	0.000646562	YJL212C	1.88131	0.0282111	KLTH0G11616p	1.6494	1.95202e-06
YBR033W	1.332	0.944	KLTH0G14058p	0.97625	4.16749e-05	YIL045W	1.29747	0.0217658	KLTH0D15796p	0.892467	0.0254045
YFR003C	1.33	0.978	KLTH0E06160p	0.616467	0.0257921	YGL101W	1.03026	0.048333	KLTH0E10142p	0.910302	0.00577587
YKL103C	1.317	0.98	KLTH0A02992p	0.65705	0.00639426	YDR285W	1.76539	0.0181386	RRT14	0.934333	0.0056126
YDL149W	1.316	0.952	KLTH0A06996p	0.514797	0.0385005	YOR383C	1.53328	0.0201167	KLTH0A06468p	1.01948	0.0200997
YMR181C	1.314	0.978	KLTH0D05830p	0.532813	0.030832	YBR014C	0.914175	0.0151213	KLTH0C00220p	5.62837	0.0228491
YHR080C	1.294	0.968	KLTH0G15752p	0.928314	6.294e-05	YOR356W	0.976313	0.0039685	KLTH0D07546p	1.071	0.00052021
YHR176W	1.283	0.973	KLTH0G08734p	0.660471	0.0235095	YJL132W	1.91199	4.27e-05	KLTH0H05874p	0.789003	0.0264445
YHL021C	1.263	0.972	XP_002552842.1	0.789116	0.0360327	YPL074W	1.03237	0.00310572	KLTH0H13596p	1.18491	0.000486956
YBL064C	1.255	0.976	ERB1	0.596476	0.0445873	YKR085C	0.975269	0.024559	KLTH0H12452p	0.960374	0.0150663
YER142C	1.255	0.955	KLTH0D04532p	0.764986	0.00184984	YPL189C-A	1.89407	1.94e-09	KLTH0B00132p	2.30671	8.61547e-05
YLR080W	1.249	0.922	NOP7	0.623585	0.0193559	YMR158W	1.04641	0.0210377	KLTH0D13420p	0.955798	0.00316912
YKL165C	1.248	0.98	KLTH0G03498p	0.55933	0.0397918	YNR074C	0.945402	0.0248911	KLTH0H09526p	1.51979	0.0120176
YOR237W	1.248	0.978	KLTH0C10428p	0.815322	0.000417967	YPL229W	0.810972	0.0319538	KLTH0H01848p	1.05149	0.0113895
YGL184C	1.248	0.929	KLTH0C08492p	0.721274	0.00414134	YPL095C	1.68512	0.000370917	AIM18	1.02708	0.0013991
YPL166W	1.247	0.94	KLTH0E02178p	0.641793	0.0165119	YBR185C	0.953272	0.0428407	KLTH0D11924p	0.748122	0.0399744
YMR297W	1.246	0.981	KLTH0A05478p	1.18192	0.00103002	YNR040W	1.16938	0.000624141	KLTH0B09394p	0.881413	0.0410171
YBR056W	1.245	0.97	KLTH0E02728p	1.33148	2.51578e-06	YPL189W	1.48228	0.000130972	KLTH0H16236p	0.762809	0.0307299
YLR300W	1.244	0.981	KLTH0B06864p	1.0455	8.71318e-06	YAR068W	0.932297	0.028544	KLTH0B00110p	2.51901	1.40806e-11
YNR014W	1.244	0.956	KLTH0H15114p	0.953875	0.00935329	YOL028C	0.891817	0.0240631	KLTH0D12848p	1.20116	0.0281339
YLR356W	1.243	0.962	KLTH0E15532p	1.83746	2.17506e-08	YPL052W	0.807057	0.0452743	KLTH0H16258p	1.13719	0.00478334
YHR209W	1.225	0.941	KLTH0B05654p	0.819481	0.0351463	YKL188C	1.44741	0.00386658	KLTH0E16368p	0.941418	0.0180956
YHR016C	1.223	0.967	KLTH0G12188p	0.670022	0.0118308	SNR17B	1.89641	0.0149962	KLTH0H13552p	4.62853	9.40828e-13
YHL035C	1.218	0.977	KLTH0C07414p	0.838003	0.00669043	YPR002W	2.21077	5.85e-07	KLTH0D06182p	1.04555	0.0371656
YNL241C	1.215	0.979	KLTH0A06138p	0.66676	0.00604986	YBL107C	0.973998	0.0090622	KLTH0E05698p	0.891833	0.0301968
YOL082W	1.214	0.978	KLTH0E07744p	0.615046	0.0236607	YIL008W	0.899973	0.0242699	KLTH0G00902p	1.17133	0.0483358
YJL088W	1.214	0.977	KLTH0G07480p	0.885717	0.00795525	YBL059C-A	1.0204	0.0205879	KLTH0D16082p	1.12251	0.011009
YLR178C	1.208	0.976	KLTH0E10538p	0.642102	0.0109894	YGR076C	0.902832	0.0226353	KLTH0H15422p	1.44616	0.000639164
YIR035C	1.207	0.971	KLTH0E05280p	0.781968	0.0141684	YNL122C	1.01635	0.0474926	KLTH0H12562p	0.95882	0.0102255
YER062C	1.206	0.974	KLTH0A03454p	0.600046	0.0345098	YMR157C	0.938654	0.0456606	KLTH0G12936p	0.805228	0.0265046
YLR137W	1.206	0.955	KLTH0E11968p	0.655564	0.047652	YGR035C	2.30373	3.29e-07	LSM5	0.918346	0.0175851
YML050W	1.206	0.931	KLTH0G17600p	0.584301	0.0408509	YNR020C	0.7624	0.0489873	KLTH0E12474p	0.841397	0.0307865
YOL065C	1.192	0.952	KLTH0D11836p	0.809301	0.00278055	YHR057C	0.836853	0.0341447	KLTH0G15906p	0.779346	0.0352181
YLR345W	1.19	0.967	KLTH0G15422p	0.633466	0.0249242	YDL044C	0.839555	0.0271624	KLTH0H13090p	1.82824	0.0205052
YKR098C	1.189	0.95	KLTH0H12980p	0.698933	0.0376411	YML087C	1.45578	0.00616464	KLTH0C11770p	1.31184	0.00463965
YER046W	1.186	0.961	KLTH0B07546p	0.539816	0.0345098	YCL073C	9.17765	2.24e-08	KLTH0G06490p	2.10912	4.58771e-14
YMR169C	1.178	0.957	KLTH0H03300p	0.660032	0.012231	YBL029W	1.22353	0.00131816	KLTH0B03542p	1.02453	0.0164674
YGR197C	1.175	0.977	KLTH0E08052p	0.704957	0.0120906	YDR493W	0.941684	0.0281205	KLTH0H00220p	1.64782	3.51206e-05
YJL068C	1.175	0.972	XP_002554172.1	0.805919	0.000763411	YDR441C	1.57814	0.000178559	KLTH0G11396p	0.815659	0.0482204
YLR132C	1.175	0.923	KLTH0B09658p	1.70454	0.000117744	YDR240C	0.776789	0.0484047	KLTH0H13288p	1.09498	0.00880365
YDL244W	1.174	0.979	KLTH0A01914p	0.732335	0.00414134	YOR161C	1.6301	0.000670707	KLTH0E08470p	0.947905	0.0170475
YLR299W	1.172	0.974	KLTH0C07128p	0.728952	0.00681773	YIL040W	0.809942	0.0494452	XP_002552383.1	1.10911	0.0451233
YHR092C	1.168	0.978	NIP1	0.966794	0.000316231	YBR201C-A	1.59239	0.00655405	KLTH0A07392p	0.774519	0.0491587
YNL155W	1.166	0.974	KLTH0D13310p	1.76777	9.79011e-13	YLR213C	1.73672	0.00133888	KLTH0G00880p	1.08578	0.00541415
YMR250W	1.161	0.958	KLTH0H13992p	1.31711	4.3988e-07	YER028C	1.92626	2.73e-06	KLTH0C03564p	0.836904	0.03374
YBR037C	1.158	0.97	KLTH0B06204p	0.702706	0.0105384	YOR179C	1.19218	0.00516917	KLTH0C00286p	1.46842	3.71199e-05
YJL052W	1.155	0.978	KLTH0G04114p	1.27237	3.74243e-06	YOR384W	4.64942	6.85e-05	KLTH0C00550p	0.824108	0.0370905
YGR048W	1.153	0.973	KLTH0D16654p	0.74785	0.00323242	YGR243W	1.01651	0.0410604	KLTH0G09416p	1.06734	0.00359461
YKR075C	1.151	0.977	KLTH0A07348p	0.940948	0.000166647	YMR148W	1.14091	0.00426548	KLTH0G12540p	1.05847	0.0244859
YDR277C	1.148	0.948	KLTH0D05544p	0.850503	0.000584503	YHR048W	1.84854	0.00374619	KLTH0E04246p	0.990762	0.0477953
YMR173W	1.146	0.968	KLTH0H02486p	1.04929	0.00588723	YHR180W	1.33711	0.00157026	KLTH0D14300p	1.3185	0.00379764
YLL040C	1.14	0.974	KLTH0D14982p	0.580514	0.0268391	YMR056C	1.03843	0.0206385	KLTH0E03124p	1.01244	0.0192553
YOR338W	1.138	0.967	XP_002551694.1	0.948	0.0127184	YLR294C	1.12492	0.0220798	KLTH0C03586p	1.06233	0.0311791
YNR040W	1.136	0.969	KLTH0D16786p	0.915281	0.000438549	YLR036C	0.956951	0.0350624	KLTH0G06996p	1.66608	0.0199566
YHL040C	1.132	0.975	KLTH0G17578p	1.65666	2.52216e-05	YBR069C	1.62204	0.0155678	KLTH0E11990p	1.43901	0.0370767
YGR209C	1.131	0.975	KLTH0C04114p	1.28378	1.54593e-05	SNR86	1.09965	0.0277869	KLTH0G03102p	0.994218	0.0159597
YEL011W	1.13	0.959	KLTH0E14080p	2.87703	1.0293e-24	YMR055C	1.02134	0.0443451	KLTH0E09768p	1.1142	0.00455259
YMR170C	1.126	0.973	KLTH0D15004p	5.25717	8.17879e-30	YDR536W	2.43194	0.0145411	KLTH0D00990p	0.960001	0.0265678
YBR126C	1.122	0.976	KLTH0D06908p	1.06747	8.25871e-06	YIL120W	1.49251	0.000758044	KLTH0H00264p	1.08977	0.0238478
YOL083W	1.12	0.944	KLTH0H11858p	1.23331	3.7396e-05	YOR028C	3.00636	3.53e-10	KLTH0B05434p	1.23825	0.0117953
YLR069C	1.119	0.973	KLTH0B09570p	0.924395	0.002621	YMR182C	1.86978	0.000913341	KLTH0G13266p	1.12234	0.00331219
YCR083W	1.118	0.945	KLTH0C02508p	0.878029	0.000973143	YOL131W	2.95459	0.000219595	KLTH0H11726p	1.26425	0.000269169
YKR091W	1.115	0.966	KLTH0H13794p	0.96518	0.0451463	YKL222C	0.957498	0.028544	KLTH0H02332p	0.909157	0.0363559
YER170W	1.114	0.948	KLTH0A04378p	2.19646	4.3988e-07	YCL074W	6.46733	1.45e-09	KLTH0G01540p	1.2573	0.034314
YKL148C	1.111	0.976	KLTH0C06556p	2.13621	5.46206e-07	YJL217W	1.68114	0.0126262	KLTH0D11638p	0.919815	0.0293893
YMR114C	1.11	0.938	KLTH0C03146p	1.32631	6.58454e-06	SNR4	1.2742	0.0279409	UTR4	0.960567	0.0220468
YOL071W	1.107	0.957	KLTH0C09306p	1.27167	4.99389e-05	SNR57	1.07091	0.0189454	KLTH0G01232p	1.23007	0.0242664
YER033C	1.107	0.948	KLTH0D11616p	0.865989	0.000466224	YMR316C-B	3.53448	2.36e-08	KLTH0G17270p	1.18143	0.00223796
YGR161W-C	1.106	0.943	KLTH0H14850p	0.988383	0.00580007	YGL251C	2.22479	0.000159033	INA17	0.945972	0.0428155
YDR358W	1.105	0.957	KLTH0C07590p	0.695294	0.0359002	YHR211W	2.2009	0.000280915	KLTH0H00198p	4.5847	0.0154519
YOR347C	1.104	0.95	KLTH0H01430p	0.64295	0.0181821	YFL051C	3.58247	5.17e-09	KLTH0H16060p	1.02833	0.0405716
YJL199C	1.102	0.916	KLTH0G15708p	1.38914	8.35388e-05	SNR76	1.20906	0.0410604	BNA1	1.18886	0.0207543
YKR067W	1.101	0.969	KLTH0A03432p	1.10148	0.000527848	YCR100C	1.59347	0.00149731	KLTH0D04114p	1.05435	0.0152478
YCL040W	1.099	0.975	KLTH0B05610p	2.33931	1.16154e-06	SNR19	1.20577	0.0184952	KLTH0E11682p	0.96335	0.0291142
ICR1	1.096	0.928	KLTH0E04884p	0.576855	0.047521	YPR193C	2.05111	0.00156733	KLTH0E01628p	1.10091	0.0107791
YGL037C	1.09	0.975	KLTH0D05368p	0.622907	0.0172869	YJL218W	2.59437	0.00565262	KLTH0D03586p	1.11022	0.0180956
YKL150W	1.09	0.974	KLTH0E16852p	1.5423	6.40562e-10	YHR035W	1.36639	0.0133599	KLTH0D00594p	1.63972	0.022859
YER182W	1.09	0.966	KLTH0G14454p	0.747207	0.025948	YBR184W	1.65517	0.00252367	KLTH0H14828p	1.16248	0.00973213
YNL036W	1.087	0.975	KLTH0G07436p	0.768651	0.0108929	YNR073C	1.40497	0.0291384	KLTH0G11154p	1.13063	0.0364637
YJR061W	1.086	0.975	KLTH0H00792p	1.06811	0.000713732	YGL259W	1.7249	0.0151714	KLTH0H00286p	1.74364	1.07405e-06
YDR511W	1.086	0.911	KLTH0D13992p	0.971723	0.000514082	YCR098C	1.43699	0.0350624	KLTH0A02970p	0.967418	0.0359948
YLR258W	1.085	0.966	EIS1	0.996776	0.000398903	YNL270C	1.67375	0.02145	KLTH0H10274p	1.25465	0.00316912
YEL060C	1.081	0.976	KLTH0G09658p	2.56801	7.58615e-15	YNL012W	1.24417	0.038931	KLTH0E03146p	1.2571	0.0259887
YDR122W	1.079	0.973	KLTH0C07040p	0.832349	0.0146568	YCR101C	1.71234	0.00789673	KLTH0E12628p	1.07367	0.0252929
YMR136W	1.078	0.97	KLTH0C02926p	0.920132	0.000159149	YGR259C	2.01608	0.00747171	KLTH0D11726p	1.00002	0.0396057
YIL055C	1.076	0.947	KLTH0C05676p	0.768369	0.00435875	TL(CAA)L	2.87318	0.0162473	KLTH0C11902p	1.4066	0.000573361
YBR298C	1.072	0.967	KLTH0C09548p	0.570884	0.0403838	YOR178C	1.54921	0.0438131	KLTH0G04268p	1.05238	0.0297567
YBL080C	1.069	0.952	KLTH0A02794p	0.572667	0.0347611	YOL157C	1.73897	0.0377471	KLTH0C00462p	1.99178	0.00973213
YEL012W	1.068	0.955	KLTH0G14806p	0.838164	0.000837382	YKR106W	7.41173	0.000195408	KLTH0A00374p	2.33117	0.0122227
YLR024C	1.065	0.956	KLTH0G14036p	0.852065	0.00477329	YAL063C	2.55727	0.00239268	KLTH0B01342p	1.56549	0.0476396
YBR137W	1.065	0.955	KLTH0E02662p	0.656843	0.0341628	YER186C	1.67068	0.0256843	KLTH0D07788R	1.1552	0.0230336
YBR297W	1.054	0.956	KLTH0G10912p	1.08757	1.04294e-05	TR(UCU)G3	2.46121	0.0117271	KLTH0C00418p	4.66991	2.60276e-21
YBR201C-A	1.053	0.974	KLTH0E13464p	0.627957	0.047652	YOL097W-A	2.13899	0.0163532	KLTH0H02684p	1.13142	0.0466445
YLR121C	1.053	0.951	KLTH0E02816p	0.822488	0.00661871	YPR200C	2.94123	0.00292454	KLTH0D16984p	3.68616	1.80166e-14
YDR001C	1.043	0.973	KLTH0E10098p	1.05758	0.000485549	YPR201W	2.36921	0.0277084	KLTH0B00308p	1.93173	0.025156
YIL097W	1.043	0.931	KLTH0H04180p	0.910643	0.000987661	YAR062W	4.86068	0.00197074	KLTH0C10560p	1.43186	0.0162265
YBR139W	1.041	0.968	KLTH0C04158p	1.20738	0.000237094	YJR005C-A	3.19708	0.00329486	KLTH0B07832p	1.41791	0.0396057
YNL015W	1.04	0.97	KLTH0G14982p	0.735	0.0134132	YIR039C	2.41898	0.02139	KLTH0D05610p	1.35902	0.026074
YBR149W	1.039	0.974	KLTH0G06072p	1.09122	0.000990656	YAR073W	2.32025	0.0234433	KLTH0B00154p	2.76975	1.37705e-15
YDR406W	1.033	0.967	KLTH0E07502p	0.62737	0.0191939	YFL021C-A	4.12233	0.0324071	KLTH0C07700p	1.80278	0.0176663
YJR073C	1.032	0.971	KLTH0B04708p	1.16868	9.71691e-07	YHR213W-B	6.37802	0.00334124	KLTH0B00286p	1.42714	0.0337493
YLR120C	1.031	0.971	KLTH0H09790p	0.946155	0.00061911				KLTH0B10098p	1.87203	0.0293893
YPL087W	1.023	0.971	KLTH0G08822p	2.06246	5.03467e-07				ATG32	2.04075	0.048761
YLL053C	1.022	0.966	KLTH0E07678p	3.00512	7.71755e-23				KLTH0E16610p	2.08628	0.0107976
YOR321W	1.021	0.971	KLTH0H09768p	0.736941	0.00795525				KLTH0B00176p	3.49087	1.04759e-26
YLR303W	1.018	0.976	KLTH0D10912p	0.601997	0.0395485				KLTH0B00440p	1.95615	0.0220468
YKR049C	1.018	0.94	KLTH0E01320p	1.71388	1.28992e-06				KLTH0C00396p	3.13259	0.000135579
YJL105W	1.012	0.968	KLTH0H15004p	0.564551	0.0483358				KLTH0G19646p	2.07874	0.00658553
YBR026C	1.012	0.96	KLTH0G03806p	2.20839	7.58615e-15				KLTH0B10472p	3.23908	1.06579e-07
YKR029C	1.009	0.971	KLTH0H06490p	0.83651	0.00682595				KLTH0B00462p	3.10487	0.00624946
YOR358W	1.007	0.926	KLTH0G15400p	1.16317	4.98854e-06				EBG00000981936	7.36176	0.019612
YBR169C	1.001	0.959	DEF1	0.915917	0.00077612				KLTH0D11418p	3.78602	0.00115601
YOR185C	1.001	0.95	KLTH0D02310p	0.598785	0.0380671				KLTH0B10494p	5.22738	0.00583624
YGL250W	1.001	0.939	KLTH0G16126p	0.651842	0.0336438				KLTH0C00264p	5.73013	0.0272489
YIL017C	1	0.96	KLTH0G11748p	0.983571	0.000216619
YER163C	1	0.959	KLTH0D01056p	0.616597	0.037843
YKL188C	0.997	0.939	KLTH0D13772p	1.50769	3.37704e-10
YJL091C	0.995	0.96	KLTH0G04928p	0.636318	0.0378879
YLR326W	0.991	0.932	KLTH0G08998p	1.02996	0.0015953
YER058W	0.99	0.929	KLTH0G10120p	3.2251	3.15605e-17
YFR055W	0.985	0.959	KLTH0E01452p	0.844289	0.00247859
YGL242C	0.982	0.954	KLTH0E02882p	0.738466	0.0207502
YJL036W	0.978	0.957	KLTH0B02354p	1.04804	0.000113216
YER152C	0.97	0.946	KLTH0G12386p	1.00625	5.52672e-05
YOR285W	0.954	0.958	KLTH0B04070p	0.701289	0.0109894
YAL017W	0.953	0.952	KLTH0C02530p	0.89711	0.000661633
YKR076W	0.953	0.941	KLTH0D02992p	2.38424	0.038312
YDR155C	0.948	0.961	KLTH0D16764p	1.27048	9.11053e-06
YAL005C	0.948	0.961	KLTH0G01342p	0.956795	0.000557032
YLR286C	0.943	0.952	KLTH0A00594p	0.975803	0.0297314
YDR178W	0.939	0.952	KLTH0E10164p	0.657376	0.0232261
YGR131W	0.938	0.914	KLTH0C01474p	0.686089	0.0186666
YPR037C	0.937	0.952	KLTH0D10824p	1.02608	0.000227273
YOR289W	0.936	0.939	KLTH0G07942p	1.51935	3.52361e-06
YMR238W	0.93	0.957	KLTH0H07986p	1.37363	7.87135e-07
YBR070C	0.929	0.941	KLTH0A00968p	0.788806	0.00925216
YKL161C	0.928	0.941	KLTH0D13574p	0.753583	0.00834672
YOR065W	0.926	0.95	KLTH0H01518p	0.88242	0.00372627
YNL115C	0.926	0.944	LIA1	0.938914	0.00634525
YHR116W	0.926	0.914	KLTH0H01496p	0.70241	0.0155607
YLL041C	0.925	0.957	KLTH0G17094p	1.96952	1.37697e-08
YDR074W	0.924	0.958	KLTH0G02222p	0.87641	0.0102353
YLR297W	0.924	0.954	KLTH0G17710p	0.640003	0.0391908
YLR213C	0.923	0.941	COQ3	0.726073	0.00863084
YPR191W	0.919	0.956	KLTH0B09306p	0.729699	0.0151207
YLR154C	0.919	0.934	KLTH0D08294p	0.973618	0.00110079
YIL156W-B	0.919	0.909	KLTH0B02222p	1.19131	6.43705e-05
YKL195W	0.916	0.959	KLTH0B05104p	0.636933	0.0418269
YLL026W	0.916	0.958	KLTH0D01782p	1.42781	2.90309e-09
YNR007C	0.914	0.942	KLTH0E03586p	0.680266	0.0230378
YDR258C	0.913	0.956	KLTH0E12606p	0.896627	0.00144591
YMR184W	0.912	0.948	KLTH0E00792p	0.721627	0.0112083
YER098W	0.912	0.928	KLTH0H09064p	0.857722	0.00232849
YJL107C	0.911	0.926	KLTH0G06358p	0.705933	0.0122368
YLL039C	0.908	0.96	KLTH0D14674p	0.895453	0.00318807
YDL059C	0.906	0.913	KLTH0B01166p	1.18728	7.84752e-05
YFR049W	0.905	0.916	KEX1	0.844414	0.00185183
YGL227W	0.902	0.938	KLTH0C02662p	0.906485	0.00179582
YCR082W	0.895	0.95	KLTH0G11814p	1.03484	0.000832674
YDL048C	0.892	0.953	KLTH0E04598p	0.712544	0.047652
YPL024W	0.89	0.93	KLTH0B07678p	0.746404	0.010552
YMR261C	0.889	0.956	KLTH0E14542p	0.693231	0.0381464
YNL239W	0.884	0.959	KLTH0G05236p	1.36088	0.000605245
YKL142W	0.882	0.955	KLTH0C10670p	1.17447	0.000702569
YPR003C	0.882	0.946	KLTH0H01254p	1.21683	0.0016125
YPR026W	0.882	0.935	KLTH0E01342p	1.58184	2.04106e-10
YPR160W	0.882	0.925	KLTH0A02926p	0.703193	0.0155807
YLR177W	0.88	0.953	KLTH0D13640p	1.3914	0.000168834
YLL056C	0.879	0.934	KLTH0H00770p	0.703467	0.0189208
YBR269C	0.878	0.923	KLTH0B05082p	2.20168	4.3988e-07
YPL123C	0.877	0.939	KLTH0A07238p	1.24862	1.90538e-05
YBL022C	0.875	0.957	KLTH0G05918p	1.16255	1.06563e-05
YGR138C	0.875	0.956	MED19	2.59477	0.040102
YHR159W	0.875	0.929	KLTH0H02134p	1.23627	1.07757e-06
YER103W	0.873	0.954	KLTH0A02816p	0.824641	0.00295843
YBR241C	0.872	0.931	KLTH0G02332p	1.03709	0.00022375
YDL022W	0.871	0.958	KLTH0E03014p	0.836726	0.0102004
YOR153W	0.869	0.959	KLTH0D03872p	2.95433	5.03838e-15
YMR003W	0.865	0.92	KLTH0G06798p	0.661904	0.0328484
YGR244C	0.864	0.95	KLTH0E08954p	0.651191	0.0379396
YBR120C	0.864	0.935	KLTH0G19338p	0.878411	0.00379926
YDL107W	0.864	0.932	KLTH0H09416p	0.90685	0.00231102
YGL209W	0.863	0.956	KLTH0H05566p	0.693786	0.0228958
YML032C	0.862	0.948	KLTH0G08184p	0.64371	0.0375235
YKR031C	0.862	0.946	KLTH0H01936p	1.44446	1.82805e-06
YPL109C	0.861	0.932	KLTH0H13948p	0.697108	0.0381437
YGL179C	0.86	0.93	KLTH0G03784p	0.711458	0.0240225
YKR003W	0.858	0.948	KLTH0E13046p	1.10609	6.13819e-05
YJL057C	0.856	0.928	KLTH0G13794p	1.62809	8.27271e-10
YPL267W	0.853	0.946	KLTH0H00880p	2.47833	1.10201e-06
YGR041W	0.853	0.931	KLTH0D09614p	0.749089	0.0203679
YER004W	0.851	0.954	KLTH0H14564p	2.03172	2.82794e-06
YJL173C	0.851	0.934	KLTH0B06996p	1.02196	0.00592546
YKL067W	0.85	0.949	KLTH0G15488p	2.15714	5.95456e-07
YHL050C	0.85	0.948	KLTH0G01826p	2.8898	6.50776e-16
YOR387C	0.847	0.958	KLTH0G08492p	0.909537	0.00543756
YDL113C	0.847	0.934	KLTH0D05038p	1.03675	0.00924242
YMR191W	0.845	0.934	KLTH0G10868p	0.845348	0.0367349
YBR066C	0.842	0.954	KLTH0G08118p	1.23629	1.08662e-05
YLR324W	0.841	0.948	KLTH0C09768p	0.831502	0.00585592
YFL029C	0.841	0.933	DIF1	1.7114	2.84729e-06
YAR007C	0.839	0.953	KLTH0H11968p	0.684447	0.0249573
YLR454W	0.836	0.934	YIM1-1	1.09207	0.000203006
YJL108C	0.836	0.907	KLTH0D12166p	1.26	0.00166891
YLL009C	0.835	0.939	KLTH0A04356p	1.3352	0.000348072
YNL165W	0.834	0.925	KLTH0A05456p	1.96908	2.09209e-05
YKL194C	0.83	0.942	KLTH0G14124p	0.760388	0.0354375
YJL060W	0.826	0.948	KLTH0G10846p	0.882316	0.00872074
YBR207W	0.824	0.951	TIF32	1.38952	7.50635e-05
YOL128C	0.824	0.951	KLTH0H07458p	0.893552	0.00193051
YPR185W	0.823	0.942	KLTH0B03938p	1.96562	1.08662e-05
YER035W	0.823	0.94	KLTH0G03058p	0.883261	0.00794264
YBR088C	0.822	0.953	KLTH0G14674p	0.841672	0.00639426
YPL170W	0.819	0.954	KLTH0B07150p	0.98051	0.0005695
YIL107C	0.817	0.945	KLTH0G04004p	1.09474	0.000134481
YBR006W	0.817	0.927	KLTH0D06864p	0.847404	0.0278717
YPL014W	0.816	0.921	KLTH0D01474p	0.825198	0.0334555
YMR076C	0.815	0.947	KLTH0H11990p	1.91201	8.00133e-08
YNL254C	0.813	0.954	KLTH0E15466p	0.758399	0.0120612
YKL023W	0.812	0.935	KLTH0C06820p	1.06974	0.000182086
YBL091C-A	0.811	0.924	KLTH0C09020p	1.05508	0.00114687
YER141W	0.81	0.952	KLTH0A03036p	0.820872	0.0072283
YMR105C	0.81	0.941	KLTH0C09240p	0.623302	0.0480906
YOR020W-A	0.81	0.931	KLTH0A06578p	0.889791	0.00175248
YDL018C	0.81	0.918	KLTH0H11308p	0.750532	0.0320419
YER028C	0.808	0.928	KLTH0D12518p	0.733134	0.0269277
YDL125C	0.807	0.955	KLTH0E05544p	1.21514	0.000106226
YNL173C	0.807	0.931	TIF34	1.7052	5.76974e-05
YDR107C	0.807	0.918	KLTH0D13596p	1.06389	0.00598192
YML129C	0.804	0.94	KLTH0D00748p	0.706345	0.0360447
YBR108W	0.804	0.919	KLTH0E09504p	0.803986	0.015333
YOL017W	0.803	0.927	KLTH0A05742p	0.964996	0.00129484
YLR023C	0.801	0.951	KLTH0B09724p	0.847996	0.00483352
YHR075C	0.8	0.929	KLTH0B07348p	0.680554	0.0344885
YMR002W	0.796	0.94	KLTH0H06556p	1.11791	0.00438542
YLR337C	0.796	0.933	KLTH0D02376p	0.955587	0.00113683
YDL174C	0.795	0.945	KLTH0D09262p	0.999895	0.00295843
YDR282C	0.795	0.909	KLTH0G02464p	1.63117	8.44651e-07
YHR011W	0.794	0.909	ATG32	0.716616	0.0401446
YMR179W	0.793	0.933	KLTH0C01430p	1.19146	7.7315e-05
YOR036W	0.789	0.938	KLTH0C02640p	2.08026	1.02455e-05
YIL070C	0.786	0.948	XP_002555994.1	0.949395	0.0254985
YDR453C	0.786	0.918	KLTH0E10076p	1.06591	0.00975916
YPL191C	0.785	0.931	KLTH0C08074p	0.75873	0.0278449
YOL060C	0.784	0.95	KLTH0H14388p	0.81321	0.00681773
YNL278W	0.784	0.93	KLTH0G02068p	0.816025	0.00925697
YHR087W	0.784	0.923	KLTH0G17974p	0.708174	0.0415263
YAL039C	0.778	0.942	KLTH0A03476p	0.718712	0.0398666
YJL034W	0.776	0.952	KLTH0C07194p	2.94868	0.0144597
YDR513W	0.776	0.939	KLTH0C07788p	0.926362	0.00456854
YOR142W	0.775	0.949	KLTH0G19030p	1.10105	0.00452208
YLR151C	0.775	0.925	KLTH0B08756p	0.837916	0.0100129
YJR030C	0.774	0.935	KLTH0D06776p	1.04044	0.00777197
YPL272C	0.773	0.951	KLTH0B06380p	3.5836	0.00231102
YJL066C	0.773	0.931	KLTH0B04928p	1.48232	6.43648e-06
YBR280C	0.773	0.915	KLTH0G09284p	1.19288	0.000311049
YER069W	0.771	0.95	KLTH0H03542p	0.839061	0.0267777
YGL161C	0.771	0.947	KLTH0G10736p	1.09618	0.00297014
YGR157W	0.771	0.933	KLTH0C04048p	0.84375	0.00623771
YLR259C	0.766	0.951	KLTH0D14234p	0.801076	0.0190983
YJL106W	0.766	0.917	KLTH0G15312p	1.61444	6.1308e-05
YJR096W	0.764	0.934	KLTH0C11836p	0.964002	0.0396207
YDR462W	0.764	0.933	KLTH0E06358p	0.914496	0.0395276
YBR201W	0.763	0.92	KLTH0G18326p	0.812543	0.0121111
YNL262W	0.762	0.943	KLTH0D04026p	1.35482	6.37732e-06
YKL197C	0.762	0.927	KLTH0B07106p	0.992218	0.000790925
YBL078C	0.762	0.911	KLTH0H09922p	0.861692	0.0121342
YDL168W	0.761	0.949	KLTH0H00968p	0.824637	0.0337146
YMR317W	0.761	0.934	KLTH0D13090p	0.709766	0.0393511
YDR231C	0.757	0.92	KLTH0C06798p	1.8114	5.29109e-08
YER042W	0.756	0.929	KLTH0G05786p	2.61792	6.21942e-07
YDL137W	0.754	0.949	KLTH0E05874p	0.867635	0.00799752
YML120C	0.754	0.941	KLTH0H08470p	1.1805	7.50635e-05
YJL096W	0.754	0.941	KLTH0C03410p	1.03625	0.00277355
YDL126C	0.751	0.95	KLTH0D06842p	0.839759	0.0173906
YOR362C	0.751	0.949	KLTH0G19184p	0.873116	0.00652323
YBR071W	0.751	0.932	KLTH0G15532p	2.65605	6.35394e-06
YJR156C	0.75	0.95	KLTH0H13618p	0.719492	0.0312699
YOR020C	0.75	0.949	KLTH0G17776p	0.938321	0.00492797
YPR103W	0.75	0.949	KLTH0C01650p	0.720583	0.0431057
YIL136W	0.75	0.921	KLTH0D04950p	1.00862	0.000649171
YPL006W	0.749	0.941	KLTH0C05940p	1.3255	0.00177862
YBR052C	0.747	0.942	KLTH0E05082p	1.21834	0.0269277
YLR108C	0.747	0.902	KLTH0A05962p	1.04203	0.000407982
YJR034W	0.747	0.902	KLTH0G15796p	1.15331	0.012312
YPL222W	0.746	0.945	KLTH0H14366p	0.793295	0.0273825
YDL003W	0.742	0.941	KLTH0C00660p	0.803919	0.0162609
YAL015C	0.741	0.92	KLTH0C03102p	0.756704	0.0406839
YGL047W	0.741	0.908	AAH1	1.30383	0.0462436
YGR189C	0.74	0.949	KLTH0C05808p	1.95979	1.06612e-08
YKL065C	0.74	0.944	KLTH0D09416p	0.871233	0.00915605
YCL057W	0.738	0.947	KLTH0C09988p	0.863601	0.00969711
YGR130C	0.738	0.946	KLTH0C07502p	1.55838	8.84815e-06
YCL038C	0.737	0.934	KLTH0E04048p	1.27091	0.000137232
YHR200W	0.735	0.946	KLTH0D01540p	1.04776	0.00165914
YLR211C	0.735	0.916	KLTH0A02838p	1.42182	4.3988e-07
YPL153C	0.733	0.939	KLTH0E05896p	0.794222	0.020107
YJR010W	0.731	0.945	KLTH0D12232p	1.94045	6.13647e-06
YOR010C	0.729	0.946	OCA5	0.966235	0.00863084
YIL154C	0.728	0.935	KLTH0D08778p	1.02306	0.00298267
YGL180W	0.728	0.911	MIC60	1.34439	1.84088e-05
YOR336W	0.727	0.932	KLTH0E01254p	0.890088	0.0204208
YMR023C	0.727	0.902	KLTH0A05170p	0.894199	0.0322393
YLR225C	0.726	0.942	KLTH0H05632p	0.975382	0.00208581
YFL059W	0.725	0.943	KLTH0H10142p	1.75188	9.84333e-08
YDR205W	0.725	0.938	KLTH0E11110p	2.06471	0.000117744
YMR304W	0.725	0.936	KLTH0C03168p	2.23623	1.03399e-05
YIR017C	0.725	0.919	KLTH0D04224p	1.66153	3.91758e-05
YHR008C	0.722	0.934	KLTH0G07414p	1.21844	0.0165119
YNL208W	0.721	0.945	KLTH0A04422p	0.846994	0.0208081
YHR104W	0.72	0.94	KLTH0G11902p	1.0657	0.00304523
YML028W	0.719	0.946	KLTH0H02178p	1.06197	0.0121489
YOR074C	0.717	0.936	KLTH0H07656p	1.68981	7.50635e-05
YPL203W	0.716	0.94	KLTH0E02552p	0.966068	0.00400573
YGL028C	0.716	0.909	KLTH0C08822p	1.21098	0.000177055
YIL157C	0.714	0.93	KLTH0B00836p	1.59389	1.45159e-08
YPL229W	0.712	0.935	KLTH0C03432p	1.27703	0.00195409
YIL140W	0.712	0.934	TIF6	2.14899	9.05434e-07
YJL155C	0.712	0.92	KLTH0B03894p	1.49573	1.39881e-05
YKL087C	0.711	0.933	KLTH0A04048p	1.01626	0.00726837
YBR024W	0.711	0.93	KLTH0E10230p	0.973358	0.0227338
YMR160W	0.71	0.917	KLTH0D02024p	0.783413	0.0313718
YPL250C	0.709	0.943	KLTH0G18986p	1.56395	0.00013325
YDL144C	0.709	0.924	KLTH0D12738p	1.06154	0.00568197
YNL011C	0.709	0.915	KLTH0D01452p	0.860853	0.0118308
YPL209C	0.709	0.9	KLTH0G12034p	1.49176	5.77916e-09
YKR046C	0.707	0.94	KLTH0E03630p	1.32359	0.000124407
YOL032W	0.706	0.908	KLTH0E02860p	1.11759	0.00358494
YMR011W	0.705	0.942	KLTH0B03806p	0.788836	0.0311902
YOR079C	0.705	0.932	KLTH0H05214p	0.958156	0.011097
YER070W	0.704	0.943	KLTH0G19008p	1.06111	0.00353118
YFR007W	0.703	0.905	KLTH0G11770p	1.05958	0.00269683
YML004C	0.701	0.94	KLTH0E15356p	1.00985	0.0423995
YGR255C	0.701	0.939	KLTH0H14014p	1.63307	0.00231102
YDR430C	0.701	0.938	MIC27	1.07622	0.0076089
YMR110C	0.699	0.929	KLTH0C06688p	1.24562	0.000157173
YGL002W	0.699	0.925	KLTH0A01276p	1.27928	1.03984e-05
YLR092W	0.698	0.939	KLTH0C11924p	1.40821	2.34675e-07
YNL306W	0.698	0.935	KLTH0D11066p	0.9804	0.00315548
YAL030W	0.698	0.921	KLTH0G07084p	1.51254	0.000462826
YFR029W	0.698	0.919	KLTH0E04114p	2.43754	6.99576e-05
YGL125W	0.697	0.93	KLTH0B04796p	1.72405	0.00126766
YOL013C	0.697	0.929	KLTH0H09086p	1.0756	0.00117252
YPL152W	0.696	0.932	KLTH0H07634p	3.03119	1.82224e-09
YHR161C	0.695	0.939	KLTH0E10340p	1.24546	0.000880242
YBR114W	0.695	0.93	KLTH0H07590p	2.14756	5.9833e-06
YMR070W	0.695	0.912	KLTH0C09724p	2.1314	3.2491e-10
YDR452W	0.694	0.94	KLTH0B10472p	1.11583	0.000434593
YDR032C	0.692	0.94	KLTH0H15774p	1.60674	2.37789e-05
YDR476C	0.692	0.936	KLTH0E08778p	0.923084	0.0177749
YDR502C	0.691	0.942	KLTH0E15554p	1.29497	2.96796e-05
YKL062W	0.69	0.936	KLTH0C09460p	0.877755	0.0336837
YGR108W	0.689	0.935	KLTH0B08470p	0.858921	0.033503
YJL074C	0.689	0.927	KLTH0E06644p	1.15734	0.00235515
YMR276W	0.688	0.94	KLTH0E04378p	0.909932	0.0220615
YBR003W	0.688	0.929	KLTH0H11440p	1.38857	0.000135723
YPL206C	0.687	0.941	KLTH0G09086p	0.979561	0.024042
YCL024W	0.687	0.929	KLTH0H00814p	1.63692	3.70562e-10
YDR363W-A	0.686	0.935	KLTH0D02640p	1.09474	0.00194785
YCR004C	0.686	0.934	KLTH0C09746p	1.30525	3.34353e-05
YNR037C	0.686	0.927	KLTH0D05236p	1.44844	0.000173828
YJL073W	0.685	0.926	KLTH0H09834p	2.54882	0.000117744
YIL093C	0.683	0.931	KLTH0G01474p	0.888264	0.01721
YFL044C	0.682	0.915	KLTH0H13002p	0.837587	0.0325294
YDR386W	0.682	0.904	KLTH0A06446p	2.61675	5.16329e-08
YNL122C	0.681	0.906	KLTH0H01232p	1.46656	7.40886e-06
YGL141W	0.68	0.921	KLTH0E05610p	1.52041	0.00204938
YNR001C	0.679	0.94	KLTH0E10472p	0.903384	0.0178372
YER109C	0.677	0.929	KLTH0G04312p	1.15233	0.0109385
YFL042C	0.677	0.921	KLTH0D14696p	1.30317	9.92383e-05
YMR293C	0.677	0.905	KLTH0C04818p	1.48141	4.89788e-05
YNL305C	0.673	0.921	KLTH0E13882p	1.40438	8.85067e-07
YDR505C	0.673	0.91	KLTH0G16104p	0.899381	0.0207502
YDR481C	0.672	0.935	FEN1	0.854513	0.0249573
YML021C	0.672	0.917	KLTH0A03586p	1.1132	0.00167719
YGL104C	0.672	0.903	KLTH0G04290p	2.76311	8.19341e-06
YMR089C	0.671	0.933	KLTH0D01804p	0.867689	0.0249242
YBL005W	0.671	0.926	KLTH0E14432p	1.05589	0.0280274
YPR047W	0.67	0.916	KLTH0C07524p	1.00327	0.015967
YMR031C	0.669	0.938	KLTH0B09240p	1.99378	1.16543e-06
YDR376W	0.669	0.922	KLTH0E06864p	1.16089	0.00155098
YBR046C	0.667	0.923	KLTH0E15510p	1.19517	0.00767006
YLL002W	0.667	0.916	KLTH0H06776p	2.03967	3.11213e-07
YGL012W	0.666	0.939	KLTH0H02530p	1.37546	0.00175691
YBR170C	0.666	0.931	KLTH0E01364p	1.04319	0.0113586
YJR085C	0.666	0.929	KLTH0G02156p	1.51907	0.00113683
YML081C-A	0.664	0.932	KLTH0D04312p	2.93653	1.82805e-06
YMR244C-A	0.664	0.914	KLTH0D09548p	1.13694	0.00966727
YOR316C	0.663	0.931	KLTH0E11902p	1.58237	0.000789179
YOR228C	0.663	0.9	KLTH0E11088p	2.03684	0.000134956
YMR054W	0.662	0.936	KLTH0H11506p	3.59365	4.3988e-07
YDL072C	0.662	0.933	KLTH0H05588p	1.54036	6.64667e-05
YKR018C	0.661	0.935	KLTH0C03960p	2.54831	2.78018e-05
YHR048W	0.661	0.914	KLTH0C10164p	0.906229	0.0214258
YCR068W	0.661	0.914	KLTH0G17072p	2.00755	0.000117744
YFR024C-A	0.66	0.936	KLTH0D09592p	1.50654	0.000167251
YPL172C	0.66	0.93	KLTH0B01452p	1.10822	0.00448234
YDL101C	0.66	0.914	KLTH0B05676p	1.1253	0.00182199
YGR221C	0.659	0.901	KLTH0B07612p	2.01874	9.76e-06
YNL273W	0.658	0.911	KLTH0G18590p	0.900328	0.0231478
YER143W	0.657	0.923	KLTH0H08492p	0.863313	0.0407534
YGR253C	0.655	0.937	XP_002553777.1	2.02329	5.47539e-05
YJR059W	0.655	0.934	KLTH0B06908p	1.37114	0.00147401
YOR132W	0.654	0.92	KLTH0E03608p	1.04564	0.0393384
YFR004W	0.653	0.936	KLTH0H05698p	0.880136	0.0340566
YPL104W	0.653	0.929	KLTH0E11704p	0.938058	0.015162
YJL141C	0.651	0.911	KLTH0C03938p	1.62111	0.00204938
YNL082W	0.651	0.91	KLTH0H05236p	1.55359	0.0138364
YFR030W	0.646	0.937	KLTH0D04268p	1.62968	0.000774378
YPL052W	0.646	0.927	KLTH0H15576p	1.33456	0.00138389
YBR096W	0.645	0.926	KLTH0D00594p	2.10932	0.000195679
YKL129C	0.644	0.917	KLTH0G10142p	0.945369	0.019089
YKL117W	0.643	0.934	KLTH0E05566p	2.55047	2.22574e-06
YCR046C	0.643	0.924	KLTH0C05852p	2.04918	0.000812793
YPL221W	0.639	0.935	KLTH0G18810p	1.16238	0.0217991
YPL097W	0.639	0.926	KLTH0G07172p	3.3532	5.66512e-09
YLR270W	0.639	0.925	KLTH0E09856p	1.47031	0.000780075
YLL055W	0.639	0.921	KLTH0G03036p	1.35357	0.00502095
YIL026C	0.636	0.927	KLTH0H09174p	1.46359	0.000243898
YOR245C	0.635	0.907	KLTH0H00858p	2.10498	0.00300417
YPR018W	0.634	0.921	KLTH0E15334p	2.03631	3.74339e-08
YNL003C	0.632	0.921	KLTH0C00418p	0.990075	0.0489645
YER095W	0.631	0.915	KLTH0G15774p	1.00495	0.0381464
YPR002W	0.631	0.9	KLTH0C07172p	2.41552	1.9236e-05
YPL004C	0.629	0.933	KLTH0B01144p	2.20462	0.00229189
YML057W	0.629	0.925	KLTH0C01034p	1.11465	0.0132737
YLR382C	0.629	0.924	KLTH0B06600p	0.991217	0.0155807
YMR135C	0.627	0.92	KLTH0D05632p	1.32123	0.00138665
YKL175W	0.624	0.933	KLTH0D04246p	2.22732	1.84088e-05
YML030W	0.624	0.911	KLTH0H05126p	1.49499	0.00118247
YMR196W	0.623	0.913	KLTH0D05148p	2.13002	0.000113726
YOR124C	0.622	0.92	KLTH0A03696p	1.19547	0.00141324
YJL020C	0.62	0.924	KLTH0H11484p	3.42022	2.78113e-05
YOR162C	0.619	0.912	KLTH0H05148p	1.90642	5.66519e-09
YCL043C	0.616	0.933	MRI1	1.4252	0.000196559
YML007W	0.615	0.93	KLTH0G12738p	2.10335	1.40075e-05
YBL045C	0.615	0.93	KLTH0B04950p	1.41866	9.27894e-05
YDL110C	0.614	0.906	KLTH0B01584p	2.48037	8.25871e-06
YOR187W	0.613	0.93	KLTH0E11814p	1.02963	0.0366637
YPL277C	0.613	0.924	MTC2	1.17641	0.00251971
YMR008C	0.612	0.931	KLTH0H13816p	2.48266	2.3978e-05
YGR019W	0.612	0.916	KLTH0D15356p	1.14201	0.0155291
YLR090W	0.611	0.922	KLTH0D02728p	2.13367	0.00224121
YKL193C	0.611	0.919	KLTH0D08536p	1.28557	0.0163786
YGL045W	0.611	0.913	KLTH0E10406p	2.33334	0.000252184
YDR100W	0.609	0.903	KLTH0B02244p	0.989858	0.0219939
YBR231C	0.608	0.903	KLTH0H04290p	1.2713	0.000713732
YDR492W	0.606	0.931	KLTH0B04554p	1.9575	5.54648e-07
YIL075C	0.603	0.929	KLTH0A01056p	1.12601	0.00947533
YGL027C	0.603	0.922	KLTH0D07040p	1.27811	0.00068671
YIR036C	0.603	0.902	KLTH0B04774p	1.83478	0.0155607
YDR175C	0.602	0.92	XP_002552620.1	1.45278	0.00010947
YNL312W	0.602	0.92	KLTH0C07634p	1.07659	0.0261458
YKL053C-A	0.601	0.905	KLTH0D02750p	2.75922	2.50402e-05
YCL039W	0.6	0.909	KLTH0G06050p	0.96739	0.0345098
YPR166C	0.598	0.904	KLTH0E07172p	1.57482	0.000557032
YCR036W	0.597	0.915	KLTH0E14322p	1.24856	0.00128218
YKL138C	0.597	0.913	KLTH0G19074p	1.13842	0.00613409
YPL183W-A	0.596	0.916	KLTH0D16984p	2.1501	1.83386e-17
YDL093W	0.594	0.922	TDA11	1.49088	0.000131538
YGL006W	0.594	0.922	KLTH0H01408p	1.38066	0.00249212
YDR213W	0.593	0.925	KLTH0G18216p	1.05534	0.034942
YOR227W	0.593	0.921	KLTH0G01408p	1.10276	0.00709553
YCR030C	0.593	0.921	KLTH0G19470p	1.58293	0.000396606
YLR203C	0.592	0.922	KLTH0H02772p	1.12922	0.012408
YJR049C	0.592	0.921	KLTH0A04466p	1.15652	0.00841364
YJR113C	0.592	0.915	KLTH0E00946p	1.75148	0.0111968
YMR305C	0.591	0.928	KLTH0H09746p	1.22223	0.00872074
YNL332W	0.591	0.925	KLTH0G01320p	1.25753	0.00621576
YFL016C	0.589	0.919	KLTH0C04862p	1.58581	0.00401471
YPR135W	0.589	0.911	KLTH0D14542p	1.41577	0.00379335
YGL093W	0.586	0.908	KLTH0H10516p	2.41879	8.85606e-06
YDR529C	0.585	0.925	KLTH0H04664p	1.36786	0.00498681
YGR215W	0.585	0.908	KLTH0A01584p	1.72003	0.0457208
YCR071C	0.585	0.903	KLTH0C04884p	2.39563	1.98803e-05
YBR059C	0.582	0.917	KLTH0B08008p	1.19213	0.0366261
YOR374W	0.582	0.909	KLTH0D09130p	1.41281	0.00494958
YDR072C	0.581	0.927	KLTH0E15664p	1.21189	0.00543756
YHR057C	0.581	0.904	KLTH0E11880p	0.969304	0.0437854
YKL145W	0.58	0.927	KLTH0E11924p	2.29131	0.000696049
YLR387C	0.58	0.92	KLTH0C06094p	1.05449	0.023411
YNL008C	0.58	0.915	KLTH0H09196p	1.94242	0.00322895
YML092C	0.579	0.926	KLTH0E08800p	2.30283	0.000637959
YOL129W	0.579	0.922	KLTH0G08888p	1.49375	2.52216e-05
YPL271W	0.578	0.926	KLTH0B08492p	0.983231	0.04987
YDR115W	0.578	0.91	KLTH0D16918p	2.13051	1.90538e-05
YJL001W	0.577	0.926	KLTH0A04334p	1.51835	0.000646562
YOL023W	0.576	0.912	KLTH0H02376p	2.14261	0.00072738
YHR076W	0.576	0.91	KLTH0E13156p	1.30912	0.00143803
YKR085C	0.576	0.902	KLTH0C00396p	3.95352	6.81489e-08
YGR037C	0.572	0.917	KLTH0H03212p	2.1217	0.0105145
YDL078C	0.572	0.913	KLTH0G13420p	1.42509	0.0261103
YDR518W	0.57	0.913	KLTH0A01166p	1.50261	0.0110497
YGL011C	0.569	0.917	KLTH0G02266p	2.30874	2.38539e-05
YMR086W	0.569	0.911	KLTH0C05126p	1.0877	0.0190983
YCL061C	0.566	0.902	KLTH0A04092p	1.44722	0.0145178
YDR517W	0.565	0.91	KLTH0E05940p	2.06607	0.0086199
YER012W	0.563	0.913	KLTH0D17116p	1.07903	0.0360327
YER003C	0.562	0.914	KLTH0H15048p	2.62117	7.95213e-05
YJL063C	0.554	0.902	KLTH0B02398p	1.09204	0.0217259
YDR011W	0.552	0.914	HCR1	1.16906	0.0444928
YHR028C	0.552	0.903	KLTH0A04070p	2.09847	0.000338407
YGL126W	0.55	0.901	KLTH0E05962p	2.2174	6.73149e-07
YLR421C	0.548	0.906	ALG14	1.14656	0.0300307
YKL210W	0.547	0.913	KLTH0D06886p	1.45389	0.00132579
YNL104C	0.546	0.913	KLTH0D13288p	1.35803	0.00414134
YNR016C	0.544	0.912	KLTH0C04906p	2.14152	0.000142132
YAL053W	0.54	0.908	KLTH0B01936p	2.2974	2.35929e-05
YBR085C-A	0.54	0.901	KLTH0C04950p	1.32997	0.01505
YFR010W	0.539	0.909	KLTH0G14718p	1.48389	0.00649938
YNL169C	0.537	0.907	KLTH0E04070p	1.66339	0.00224504
YDR347W	0.536	0.905	KLTH0E01518p	1.75228	0.00259441
YGR032W	0.533	0.907	KLTH0H10890p	1.2248	0.0167777
YOR099W	0.532	0.907	KLTH0D14432p	1.37175	0.00179199
YKL035W	0.531	0.907	KLTH0G15510p	2.07926	3.31624e-05
YHR188C	0.529	0.901	KLTH0G05038p	1.31543	0.0297314
YBL041W	0.526	0.906	KLTH0E13112p	2.43716	1.74026e-05
YMR226C	0.526	0.905	KLTH0D04070p	1.20341	0.0106456
YMR314W	0.525	0.906	KLTH0D13200p	1.20078	0.0175261
YBL099W	0.522	0.906	KLTH0B06468p	1.25642	0.01505
YOR117W	0.52	0.905	KLTH0E04092p	1.81879	0.0279788
YBR111C	0.52	0.9	KLTH0E08712p	1.56637	0.000528884
YPR024W	0.516	0.902	KLTH0D04180p	1.36316	0.00473928
YKR039W	0.515	0.9	KLTH0A05412p	1.54278	0.0301331
YOL038W	0.514	0.902	KLTH0E04664p	1.66604	0.00424354
YOR157C	0.506	0.901	KLTH0D10780p	1.61613	0.00264844
YPR065W	1.058	0.972	KLTH0D02970p	1.54496	0.0076089
YBR294W	4.372	0.972	KLTH0C10648p	2.66522	0.000499642
YGL055W	0.956	0.959	KLTH0G10648p	1.25326	0.0087951
YJR048W	1.192	0.954	KLTH0D07392p	2.7137	4.69193e-07
YPL057C	0.866	0.953	KLTH0H03146p	1.42708	0.00155782
YNL231C	0.845	0.953	KLTH0G07898p	1.48988	0.00211585
YJL166W	0.782	0.941	KLTH0E10516p	1.16544	0.0209629
YKL109W	0.719	0.941	KLTH0H00836p	2.10349	0.0280595
YNL333W	0.832	0.94	KLTH0H05610p	2.20429	0.000502419
YMR015C	0.657	0.935	KLTH0B03828p	1.12227	0.0451624
YJL048C	0.897	0.934	KLTH0E14454p	1.42375	0.0155199
YNL156C	0.704	0.934	KLTH0G09020p	1.30263	0.0162318
YPL189C-A	1.183	0.932	KLTH0C05830p	2.21804	0.00590647
YBR177C	0.725	0.932	KLTH0H05478p	1.49175	0.00020709
YPL135W	0.636	0.932	KLTH0C09636p	1.42842	0.00639426
YIL162W	0.731	0.929	KLTH0D01694p	1.84437	0.000121725
YOR062C	0.86	0.929	KLTH0H08844p	1.44214	0.0154233
YNR019W	0.641	0.928	KLTH0H15730p	1.80333	0.00270712
YHR001W-A	0.923	0.928	KLTH0A04444p	1.34327	0.0278364
YGR049W	0.612	0.927	TRM5	2.22919	4.97058e-06
YPL041C	0.757	0.926	KLTH0G05214p	1.4201	0.011097
YKL151C	0.796	0.926	KLTH0G03014p	1.35299	0.00925216
YDR296W	0.68	0.926	KLTH0G13332p	1.26226	0.019827
YCL033C	0.992	0.923	KLTH0G15048p	1.71612	0.00710384
YMR104C	0.714	0.923	KLTH0G06028p	1.64288	0.00543756
YBR233W	0.703	0.921	KLTH0H06996p	1.7452	0.00794264
YLR104W	0.749	0.921	KLTH0D10384p	2.51674	0.00112354
YKL007W	0.616	0.921	KLTH0C01518p	1.49883	0.000382948
YNL052W	0.616	0.921	KLTH0B04004p	2.87733	3.03364e-05
YKL196C	0.584	0.919	KLTH0C06336p	1.56599	0.000566155
YKL141W	0.605	0.919	KLTH0E11792p	1.35371	0.00880357
YPR010C-A	0.703	0.918	KLTH0E00880p	1.6434	0.0154589
YER026C	0.579	0.918	KLTH0D05676p	2.11587	3.96518e-07
YFL041W	0.627	0.917	KLTH0E07150p	3.37371	0.00164345
YLR099C	0.597	0.916	KLTH0C09350p	1.71404	0.0302251
YGR235C	0.627	0.915	KLTH0G17886p	1.88423	0.00604986
YDL057W	1.054	0.915	KLTH0D05214p	1.51506	0.0136632
YDR097C	0.6	0.914	KLTH0D04334p	1.90327	4.61423e-05
YDR494W	0.577	0.914	KLTH0E00858p	2.09773	0.0090832
YDR435C	0.778	0.913	KLTH0H02640p	1.63801	0.000245538
YPL248C	0.822	0.913	KLTH0G18194p	2.10435	0.0395276
YGR249W	0.855	0.913	KLTH0H11462p	2.87978	0.0105753
YHR110W	0.622	0.913	KLTH0C06776p	1.35149	0.0407534
YOL028C	0.667	0.913	KLTH0A02882p	2.2108	0.00737913
YDR099W	0.571	0.912	KLTH0G05170p	1.79267	0.00583786
YER060W-A	0.568	0.912	KLTH0B04026p	2.21626	0.0189208
YAL049C	0.581	0.912	KLTH0C09614p	1.50559	0.00937666
YDR284C	0.574	0.911	KLTH0B07590p	2.50281	0.000102175
YLR183C	0.62	0.911	KLTH0D14564p	1.73782	0.00125058
YLR312C	2.024	0.911	KLTH0E01166p	1.99187	0.000311049
YGR294W	4.03	0.91	KLTH0C08998p	2.07846	0.0157635
YLR100W	0.563	0.91	KLTH0D16962p	3.10868	0.000502419
YBL063W	0.68	0.909	KLTH0D02662p	2.42203	0.0157471
YIR024C	0.757	0.909	KLTH0D06798p	2.41319	0.00322895
YKL045W	0.602	0.909	KLTH0A03630p	1.51551	0.00255964
YER030W	0.607	0.909	KLTH0B00440p	1.74888	0.0212501
YNR022C	0.636	0.908	KLTH0C03190p	1.53442	0.0298327
YML109W	0.607	0.907	KLTH0A00550p	1.50402	0.0379904
YKL003C	0.601	0.907	KLTH0D14872p	1.58275	0.00274047
YJL093C	0.592	0.907	KLTH0C02552p	1.62905	0.02387
YKL137W	0.657	0.907	KLTH0E01936p	2.4175	0.0011592
YIL125W	0.547	0.906	KLTH0D06820p	2.25716	1.16105e-05
YOL101C	0.607	0.905	ALG13	1.64618	0.00913332
YER111C	0.586	0.904	KLTH0C02244p	1.53966	0.00251547
YPL026C	0.545	0.904	KLTH0H06864p	1.78568	0.0451463
YPL028W	0.527	0.904	KLTH0G07150p	1.61153	0.0340566
YEL024W	0.573	0.904	ATG33	1.57442	0.0248898
YHR190W	0.526	0.904	KLTH0D11286p	2.80365	0.0231478
YKL073W	0.556	0.904	KLTH0G19360p	1.86732	0.0402199
YHR143W	0.838	0.903	KLTH0B04818p	2.70977	0.00768989
YDR424C	0.643	0.903	KLTH0H13728p	1.60857	0.0356262
YJL217W	1.275	0.903	KLTH0E11066p	1.90283	0.023075
YKL046C	0.543	0.903	KLTH0D15884p	1.72776	0.0116981
YGL226W	0.942	0.903	KLTH0H14520p	2.09954	0.0172183
YKR020W	0.618	0.902	KLTH0B01210p	1.64342	0.0491289
YHR001W	0.578	0.902	KLTH0B01562p	1.69565	0.0107189
YPL164C	0.587	0.902	KLTH0D04290p	2.55913	0.0281161
YFR042W	0.791	0.901	KLTH0H02508p	2.63385	0.0313718
YAL026C	0.559	0.901	KLTH0A01210p	2.60226	0.000706878
YPR093C	0.69	0.901	KLTH0H13838p	2.8701	0.038096
YGL191W	0.556	0.901	KLTH0B06248p	2.55049	0.0472117
YMR158W	0.586	0.901	KLTH0E11836p	3.13215	0.0052862
YMR048W	0.662	0.9	KLTH0H13706p	2.01876	0.0127906
			KLTH0A03608p	1.94439	0.00583786

## Sheet: Shekhawat et al. downregulated
S. cerevisiae (AN) NOISeq			L. thermotolerans (AN)			S. cerevisiae (AR)			L. thermotolerans (AR)				NOISeq terms explained
Gene_IDs	M = log2-ratio (FoldChange) of the two conditions	Probability	Gene_IDs	log2FoldChange	padj	Gene_IDs	log2FoldChange	padj	Gene_IDs	log2FoldChange	padj		M = log2-ratio (FoldChange) of the two conditions
YPR194C	-4.99	0.978	KLTH0G16258G	-0.916026	6.13819e-05	YKL060C	-0.792932	0.0268114	KLTH0B02574p	-1.72616	0.000435673		Probability: The probability of differential expression for each feature. It is obtained by comparing the M and D values of a given feature against the noise distribution. If the probability is higher than a given threshold (0.9 by default), the feature is considered to be differentially expressed between conditions.
YGL089C	-4.804	1	XP_002555858.1	-0.763226	0.00295975	YHR174W	-0.819937	0.0290591	KLTH0B01188p	-1.14099	0.0112074
YKR093W	-3.118	0.992	XP_002553456.1	-0.598168	0.0345098	YGR175C	-2.44107	6.08e-17	THI4	-1.16007	0.0142681		Differential expression thresholds
YAR073W	-2.831	0.993	XP_002556040.1	-0.83848	0.00424354	YHR007C	-1.56303	6.79e-06	KLTH0G12760p	-0.931623	0.000839568		|log2FC|	FDR
YDR033W	-2.716	0.998	XP_002554104.1	-0.79952	0.00211585	YLR056W	-2.36386	5.63e-13	KLTH0H08448p	-1.30815	0.000822376		0	0.05
YPL061W	-2.591	0.998	XP_002553690.1	-0.678198	0.0126233	YGR060W	-1.77561	1.84e-05	KLTH0B07744p	-0.948869	0.0220468
YPL130W	-2.461	0.959	XP_002554034.1	-0.851562	0.00112354	YKL096W-A	-2.4196	6.09e-18	KLTH0E07942p	-1.26912	0.040583
YIR019C	-2.374	0.996	XP_002556533.1	-0.593142	0.0445095	YER091C	-1.1397	0.000251916	KLTH0B08668p	-1.21418	2.66387e-05
YHR216W	-2.357	0.996	XP_002553535.1	-0.948144	4.6204e-05	YPL272C	-4.88539	9.28e-34	XP_002553159.1	-1.41397	9.89609e-07
YJR004C	-2.256	0.995	XP_002555812.1	-0.876263	0.000131538	YDR077W	-2.03191	2.22e-11	KLTH0C03476p	-0.946831	0.00102412
YFR032C	-2.203	0.969	XP_002556280.1	-0.841461	0.000585408	YPR035W	-1.32711	0.00462057	KLTH0G17380p	-1.5096	7.40447e-10
YOR031W	-2.105	0.988	XP_002555193.1	-0.568736	0.028288	YNL208W	-2.73742	1.49e-11	XP_002552090.1	-1.17863	1.79888e-05
YKR080W	-2.013	0.995	XP_002552758.1	-0.932107	0.000324522	YML008C	-1.67195	0.000260525	KLTH0B05632p	-2.37022	2.48969e-12
YPL081W	-1.923	0.99	XP_002552482.1	-0.768939	0.00598192	YPL231W	-1.28237	9.3e-05	KLTH0G04730p	-1.08257	0.000313122
YGR260W	-1.843	0.99	XP_002556534.1	-0.901249	0.000177751	YKR013W	-2.87781	7.58e-16	KLTH0E14124p	-1.28359	0.0236721
YKR102W	-1.826	0.987	KLTH0G16236G	-1.04416	9.11053e-06	YMR305C	-1.56969	0.000710831	XP_002556151.1	-0.730827	0.00755702
YBR093C	-1.821	0.98	KLTH0A07964p	-1.25693	0.000121031	YJL158C	-2.08765	8.74e-07	KLTH0G11264p	-1.58214	9.60408e-08
YGR121C	-1.82	0.988	XP_002553177.1	-0.97987	4.93194e-05	YMR122W-A	-1.71826	4.04e-06	KLTH0G11880p	-0.966691	0.000322665
YHL033C	-1.75	0.99	XP_002553764.1	-0.895501	0.000702569	YBR162C	-1.52465	0.00275611	KLTH0A02860p	-1.53067	0.0412631
YDR380W	-1.726	0.989	KLTH0G16522p	-1.28409	6.7287e-09	YKL182W	-1.27454	0.00118412	XP_002552563.1	-0.716123	0.0114029
YML056C	-1.689	0.989	XP_002555977.1	-0.966396	1.84088e-05	YNL160W	-3.97029	6.57e-26	KLTH0C01188p	-1.04016	0.00307429
YLR040C	-1.674	0.989	XP_002555386.1	-0.694744	0.0161191	YMR251W-A	-1.41797	0.0242699	KLTH0D16038p	-1.08709	0.000148844
YHR137W	-1.66	0.989	XP_002552513.1	-0.678355	0.0227338	YMR015C	-1.34158	0.000211782	KLTH0A01188p	-1.82945	5.92917e-09
YOR095C	-1.655	0.988	XP_002555236.1	-0.743991	0.00575824	YLR194C	-2.9815	8.72e-19	KLTH0C07854p	-1.22296	0.0178389
YOR108W	-1.598	0.988	XP_002555425.1	-0.668436	0.0197281	YDR380W	-3.74266	1.72e-20	KLTH0H13860p	-1.34835	0.000198227
YMR058W	-1.595	0.989	XP_002555240.1	-0.814542	0.00298267	YLR142W	-2.06937	0.00348857	KLTH0G14850p	-0.611218	0.0370767
YNL141W	-1.587	0.989	XP_002553285.1	-1.00386	7.03869e-05	YOL086C	-1.3836	0.00083567	KLTH0D15906p	-1.24246	3.61862e-05
YER011W	-1.583	0.989	KLTH0E10186p	-0.62151	0.0093469	YER177W	-1.04536	0.00837897	KLTH0H02486p	-1.21369	0.00156542
YJR070C	-1.575	0.989	KLTH0G10692p	-1.17261	4.3988e-07	YGR032W	-3.35125	2.36e-21	KLTH0G06776p	-0.995485	0.00553285
YKR079C	-1.562	0.984	KLTH0E10208p	-0.727145	0.00501882	YEL060C	-1.9218	0.000127854	KLTH0D05258p	-2.09113	3.75969e-15
YIL009W	-1.556	0.984	XP_002551666.1	-0.881641	0.000202563	YPR036W-A	-1.31482	0.0189071	KLTH0G18568p	-0.97392	0.000978709
YHR052W	-1.552	0.985	KLTH0G16500p	-1.03265	8.68025e-06	YJR104C	-1.01944	0.0121389	KLTH0E09680p	-1.64848	2.06143e-05
YKL029C	-1.54	0.985	XP_002553355.1	-0.861277	0.0005081	YHR092C	-2.58571	0.0084599	KLTH0A00594p	-2.30341	1.10724e-13
YJR078W	-1.534	0.984	XP_002552991.1	-0.747395	0.00400573	YIR019C	-1.70715	9.61e-05	KLTH0G14146p	-0.700924	0.0178389
YLR307W	-1.525	0.902	XP_002555271.1	-0.881836	0.000507205	YPL163C	-2.26371	3.78e-09	XP_002551694.1	-1.42306	4.86693e-08
YCR102C	-1.519	0.985	XP_002556281.1	-1.07369	3.20801e-05	YPL221W	-1.27476	0.000118304	KLTH0A02288p	-1.07375	0.00580014
YOR341W	-1.514	0.985	XP_002553434.1	-0.798204	0.00113367	YKL029C	-2.2266	0.000304465	KLTH0G04114p	-1.34195	2.56654e-05
YJR104C	-1.506	0.985	XP_002555685.1	-0.868148	0.000202116	YGR189C	-1.76524	1.27e-05	KLTH0H14498p	-0.790465	0.00898334
YNL058C	-1.505	0.971	KLTH0D08426p	-0.760726	0.00267229	YCL043C	-0.974336	0.0129646	KLTH0H07414p	-1.54659	0.000661641
YKL044W	-1.505	0.96	XP_002555993.1	-0.725207	0.0106876	YDR155C	-1.20369	0.0153621	KLTH0B05610p	-3.67157	2.33393e-38
YMR300C	-1.503	0.985	XP_002551639.1	-0.683676	0.0198146	YMR008C	-1.76293	8.42e-08	NIP1	-1.38258	0.00729457
YMR116C	-1.502	0.985	XP_002552069.1	-0.832001	0.00113367	YOR230W	-1.63777	0.000193191	KLTH0G09658p	-2.56951	2.84846e-13
YCR087C-A	-1.498	0.981	KLTH0B04356p	-1.46854	8.84815e-06	YGL062W	-1.23502	0.000624141	KLTH0C10428p	-1.22038	0.00356205
YHR128W	-1.495	0.984	XP_002556222.1	-0.795289	0.00247859	YDL022W	-0.80926	0.0473585	KLTH0H15708p	-1.42692	5.50029e-05
YLR432W	-1.482	0.985	XP_002552489.1	-0.742963	0.00411808	YGL001C	-1.15173	0.0246851	XP_002552842.1	-0.701701	0.0156988
YGL029W	-1.478	0.982	XP_002553329.1	-0.896968	0.000252184	YDR497C	-0.840751	0.0394546	KLTH0A04796p	-1.85462	0.00110416
YOR273C	-1.467	0.964	XP_002555838.1	-0.680679	0.0100721	YDR033W	-1.77514	2.36e-07	KLTH0A04378p	-2.38631	0.00159902
YBL098W	-1.465	0.983	KLTH0G16940p	-1.47728	8.13594e-06	YGR204W	-1.07616	0.00400075	KLTH0B09658p	-1.96761	7.44024e-09
YGL147C	-1.444	0.985	KLTH0G10670p	-0.535891	0.0217991	YCR005C	-1.88651	2.48e-05	KLTH0D13750p	-1.30845	6.19878e-05
YNL067W	-1.439	0.985	KLTH0D00198p	-0.528293	0.0295071	YDL131W	-0.85235	0.0288672	KLTH0E09064p	-1.34382	0.00156766
YBL042C	-1.427	0.984	XP_002553851.1	-0.970585	6.67732e-05	YJL026W	-1.41957	7.7e-05	KLTH0D03784p	-1.14684	0.0450922
YGL234W	-1.421	0.985	XP_002556532.1	-0.580965	0.0246056	YHR042W	-1.72981	1.45e-09	KLTH0D13640p	-2.39194	1.38751e-17
YLR359W	-1.415	0.985	KLTH0C03366p	-1.27041	0.00411808	YGR180C	-0.797065	0.0206385	KLTH0H09856p	-2.27404	0.00865533
YMR229C	-1.415	0.984	XP_002553688.1	-1.04126	1.46251e-05	YOR071C	-1.44146	0.0007311	KLTH0E04686p	-2.15654	3.28324e-12
YJL109C	-1.402	0.983	KLTH0B01276p	-0.673118	0.00312988	YFR053C	-2.61647	0.000431181	KLTH0A01650p	-1.03564	0.00973213
YER131W	-1.399	0.984	KLTH0E16654p	-4.78468	0.000147999	YEL071W	-0.903458	0.0129609	KLTH0B01606p	-0.906308	0.0264513
YPL198W	-1.394	0.984	KLTH0G10384p	-0.750058	0.00414981	YNL134C	-1.75501	1.33e-05	KLTH0B09570p	-1.02813	0.00864299
YPR010C	-1.393	0.984	XP_002555291.1	-0.615149	0.0360327	YGR138C	-1.53164	0.0383602	KLTH0E14300p	-1.52909	2.06297e-08
YDL148C	-1.379	0.983	KLTH0E01540p	-2.31202	3.57263e-14	YGR049W	-1.44759	2.57e-05	KLTH0G06072p	-1.07496	0.000170558
YHL015W	-1.376	0.984	KLTH0H15686p	-0.5425	0.0209381	YIL011W	-3.50453	2.79e-10	KLTH0E02178p	-0.676051	0.0491405
YJL133W	-1.37	0.962	KLTH0B02750p	-0.772827	0.00623262	YOR209C	-1.06504	0.000651984	KLTH0H09394p	-1.21781	3.12433e-05
YLR264W	-1.367	0.983	XP_002555433.1	-0.618869	0.0145977	YCL030C	-1.26246	0.000895784	KLTH0C04158p	-1.24762	0.000239714
YNL279W	-1.367	0.97	KLTH0A08008p	-1.00973	1.02455e-05	YJL159W	-0.795311	0.0284586	KLTH0G17336p	-1.52868	9.34756e-07
YNL132W	-1.365	0.983	KLTH0H03784p	-0.805452	0.000421691	YLR120C	-1.99032	0.0001848	KLTH0A01232p	-2.75286	2.84181e-07
YIL117C	-1.364	0.97	KLTH0H12188p	-1.78561	1.04364e-10	YJR150C	-7.42177	8.55e-53	KLTH0G07436p	-1.38574	3.44744e-07
YKR092C	-1.357	0.983	KLTH0G16412p	-0.717387	0.00423584	YLR257W	-1.3635	2.05e-05	TIF34	-2.61424	6.79631e-09
YOR369C	-1.354	0.984	KLTH0H04444p	-1.02815	0.000177017	YOL016C	-2.6075	5.1e-10	KLTH0E11968p	-0.839337	0.0145763
YAR015W	-1.353	0.984	KLTH0H05720p	-0.817279	0.000582168	YHR039C	-1.36643	2.26e-05	KLTH0E01892p	-3.37231	1.20926e-18
YDL037C	-1.342	0.982	KLTH0A05038p	-0.602033	0.0391586	YGL009C	-1.08529	0.00106224	KLTH0G01452p	-0.931303	0.0491405
YBR189W	-1.339	0.984	KLTH0C00330p	-1.50532	1.13246e-07	YGL037C	-1.6866	0.0064302	KLTH0G13354p	-2.01305	0.000203531
YAL059W	-1.335	0.981	KLTH0B09812p	-1.78201	1.11766e-05	YNR016C	-0.909736	0.0300015	TIF32	-2.63038	0.000131312
YJL191W	-1.333	0.983	KLTH0H14344p	-0.964507	0.00609328	YLR089C	-1.34867	0.000890386	KLTH0H07546p	-0.919996	0.00174651
YHR197W	-1.322	0.982	KLTH0C04510p	-0.846384	0.00156855	YPR159W	-1.3619	2.34e-05	KLTH0E02816p	-0.745939	0.0474764
YER081W	-1.32	0.984	KLTH0H12342p	-0.683246	0.0171083	YHR208W	-0.992926	0.00149731	KLTH0E01342p	-1.29537	2.26699e-05
YDL136W	-1.311	0.981	KLTH0H00528p	-0.553587	0.0419979	YJL153C	-2.40149	0.00329486	KLTH0G08998p	-1.2141	0.000371171
YKL014C	-1.302	0.979	KLTH0G09746p	-0.820394	0.00669235	YNL192W	-1.338	0.000162252	KLTH0D13596p	-1.75542	1.37978e-06
YDR384C	-1.302	0.978	KLTH0H07788p	-0.89771	0.0157648	YHR137W	-1.82083	0.000233067	KLTH0H03190p	-1.82687	8.85329e-08
YKL143W	-1.299	0.98	KLTH0B05500p	-0.904447	0.00135774	YKL096W	-0.929378	0.0167627	KLTH0E06424p	-0.912667	0.0494097
YPL095C	-1.299	0.979	KLTH0G15818p	-0.556482	0.0401654	YPL179W	-0.800647	0.0235635	KLTH0C10846p	-0.947105	0.0148884
snR24	-1.299	0.906	KLTH0D06512p	-1.1881	0.000202563	YFR030W	-0.881653	0.0358642	KLTH0G10912p	-0.69891	0.0378141
YMR290C	-1.294	0.981	KLTH0E07722p	-1.11028	6.37732e-06	YGL156W	-2.4106	8.17e-07	KLTH0H02838p	-1.58899	0.000131312
YKL096W-A	-1.292	0.981	KLTH0B01122p	-0.583515	0.0220247	YKL001C	-0.927888	0.00951675	KLTH0G05192p	-2.00556	5.36719e-11
YFL034C-A	-1.291	0.981	CHO2	-1.27643	5.70796e-07	YNL280C	-1.53643	2.66e-07	PIM1	-0.669575	0.0404071
YCL059C	-1.291	0.98	KLTH0A00242p	-0.500684	0.0448155	YCL040W	-2.51105	2.2e-06	MIC60	-1.32649	2.02939e-05
YIL127C	-1.281	0.979	KLTH0G02376p	-0.606403	0.0107158	YIL123W	-1.15176	0.0105987	DEF1	-1.41035	1.35435e-05
YDR324C	-1.279	0.981	KLTH0E01826p	-0.61741	0.0131414	YAL060W	-2.37171	1.21e-10	KLTH0D02992p	-3.23265	1.71625e-20
YLR061W	-1.266	0.981	KLTH0G00550p	-0.783713	0.00173097	YGR161C	-2.0699	8.59e-05	KLTH0H06270p	-1.41931	3.69586e-05
YBR083W	-1.259	0.98	KLTH0E14828p	-0.608619	0.0266124	YLR414C	-1.44526	0.000171026	KLTH0C01386p	-0.762506	0.0115398
YNL248C	-1.257	0.981	KLTH0B03102p	-0.802179	0.00155782	YAL005C	-0.921274	0.0226245	KLTH0E14058p	-0.979976	0.00764784
YBL004W	-1.245	0.98	KLTH0E16632p	-7.80948	1.2395e-10	YLR099C	-2.60262	9.96e-18	KLTH0B05654p	-2.00359	1.7494e-12
YDL201W	-1.243	0.979	KLTH0D14520p	-1.0774	0.0016606	YOR010C	-2.50296	2.36e-08	KLTH0A04224p	-0.81763	0.0164277
YKL043W	-1.242	0.981	KLTH0D17952p	-0.576398	0.0249573	YDR074W	-1.52858	0.00126415	KLTH0G07942p	-1.53781	5.39528e-07
YJR063W	-1.24	0.979	KLTH0H13596p	-1.03506	0.000507205	YKL035W	-1.23215	0.0267736	KLTH0C04114p	-1.40981	3.0836e-05
YIL079C	-1.24	0.978	KLTH0H08668p	-0.814944	0.011274	YNL241C	-1.19547	0.0002393	KLTH0D14388p	-1.11644	0.000293668
YIL094C	-1.239	0.981	KLTH0H13024p	-0.520359	0.0369255	YCL009C	-1.57593	1.32e-07	KLTH0H08338p	-0.942143	0.0354226
YGR145W	-1.238	0.979	KLTH0E16544p	-1.05993	2.58702e-05	YBR085C-A	-1.32715	0.000541345	KLTH0G05236p	-2.12687	0.000164331
YLR197W	-1.237	0.981	KLTH0C01056p	-2.79225	6.8008e-18	YBR126C	-1.48423	0.012838	KLTH0H12100p	-0.871805	0.00438502
YDR021W	-1.234	0.974	KLTH0C04686p	-0.997386	0.000934071	YHR087W	-1.87927	8.86e-07	KLTH0B04510p	-1.03581	0.000499292
YNL301C	-1.23	0.98	KLTH0B03674p	-1.19097	8.2335e-05	YLR378C	-0.829788	0.0130656	KLTH0C02530p	-1.12353	0.000449059
YGL078C	-1.229	0.981	KLTH0D18150p	-2.81701	5.81644e-14	YLR121C	-3.61097	2.11e-21	KLTH0G01342p	-1.14068	0.00184555
YOR340C	-1.227	0.98	KLTH0H03366p	-0.806881	0.00183052	YCL018W	-1.53987	0.00815011	KLTH0H11858p	-0.868732	0.00467047
YOR342C	-1.226	0.979	KLTH0E08206p	-0.686952	0.00421725	YKL178C	-1.02686	0.00130881	KLTH0A03432p	-1.45241	6.39438e-07
YGL135W	-1.218	0.981	KLTH0G02794p	-0.739676	0.00392344	YJR065C	-0.95168	0.0341447	KLTH0H00792p	-0.976192	0.0145775
YDR087C	-1.218	0.979	KLTH0D12474p	-0.922587	0.000774632	YGL038C	-1.83104	1.16e-07	KLTH0B02090p	-3.55035	1.02579e-20
YOR160W	-1.217	0.978	KLTH0E09350p	-0.794377	0.0107176	YMR296C	-0.872397	0.0223159	KLTH0D16764p	-1.19353	0.00579663
YOL014W	-1.216	0.978	KLTH0G01276p	-1.09428	4.90403e-06	YDR044W	-1.67211	5.64e-07	KLTH0G03806p	-1.23958	0.0023211
YGL076C	-1.215	0.981	KLTH0E06292p	-0.74889	0.0016956	YLR327C	-3.51732	1.46e-12	KLTH0E03014p	-0.79278	0.0358775
YDL039C	-1.213	0.979	KLTH0D10692p	-1.07062	0.000261684	YOL011W	-1.65437	9.65e-06	KLTH0G02266p	-3.24271	2.22657e-13
YMR217W	-1.206	0.98	KLTH0B00594p	-0.778104	0.0102004	YMR295C	-0.85974	0.0473585	KLTH0C10670p	-1.67086	2.22118e-05
YFL050C	-1.206	0.977	KLTH0G00462p	-0.689564	0.0122603	YLR006C	-1.88942	2.06e-09	KLTH0C01672p	-0.728416	0.0409803
YLR063W	-1.199	0.969	KLTH0C08910p	-0.805438	0.00155098	YJL171C	-1.09471	0.015831	KLTH0E05280p	-0.865135	0.0296247
YKL178C	-1.195	0.979	KLTH0H08866p	-1.01082	0.00100815	YOR220W	-2.00004	1.8e-07	KLTH0A06138p	-0.999543	0.0132522
YGR103W	-1.194	0.979	KLTH0E15708p	-0.724745	0.011274	YPR145C-A	-4.00582	4.11e-15	KLTH0A01628p	-4.38179	3.11847e-10
YNL112W	-1.193	0.979	KLTH0G09988p	-1.34373	2.95106e-07	YFL031W	-1.68544	2.85e-05	TIF6	-2.65709	6.1696e-11
YER137C	-1.192	0.953	KLTH0E16324p	-0.587874	0.0219939	YLR350W	-1.35766	2.85e-05	KLTH0C02926p	-0.950827	0.00564765
YDR382W	-1.19	0.98	KLTH0G04070p	-0.705377	0.00558317	YML100W	-2.30887	2.4e-06	KLTH0G17578p	-1.29513	0.000449059
YDL167C	-1.183	0.978	KLTH0A01078p	-0.751953	0.00179199	YMR199W	-1.20962	0.0131768	KLTH0D17490p	-0.96003	0.00156766
YOR071C	-1.181	0.979	KLTH0D09658p	-0.719016	0.0334555	YJL016W	-2.15023	5.08e-08	KLTH0C03168p	-2.71021	2.58795e-09
YJL190C	-1.178	0.979	KLTH0B09460p	-0.580311	0.0277461	YLR042C	-1.89231	6.11e-11	KLTH0B04070p	-1.30597	0.0425405
YFR001W	-1.178	0.978	KLTH0E06930p	-0.877175	0.000809506	YOR385W	-1.93261	2.9e-08	KLTH0D10824p	-0.982129	0.00158134
YPL012W	-1.177	0.979	KLTH0A02508p	-0.593848	0.0196685	YBL047C	-0.939873	0.0268259	KLTH0H00880p	-1.75737	4.91924e-07
YDL082W	-1.176	0.979	KLTH0D05588p	-0.665866	0.0428551	YBR214W	-2.78235	4.37e-09	KLTH0E01914p	-1.71002	0.00022506
YFR020W	-1.175	0.972	KLTH0G02508p	-0.865882	0.00694458	YBR036C	-0.884288	0.0166697	KLTH0C06798p	-2.257	2.15924e-10
YMR120C	-1.174	0.979	KLTH0A05632p	-0.780696	0.00990354	YBR056W-A	-2.7358	3.16e-11	KLTH0B04774p	-4.15315	3.41616e-23
YLR167W	-1.174	0.979	KLTH0C03344p	-0.93915	0.00414134	YMR317W	-5.00939	4.24e-31	KLTH0H11990p	-2.10427	2.84178e-11
YKR061W	-1.174	0.959	KLTH0H16170p	-0.658637	0.0116636	YPL156C	-1.84766	2.07e-07	XP_002553066.1	-1.34776	0.00305421
YPR035W	-1.172	0.979	KLTH0G15598p	-0.906466	0.000812423	YMR303C	-1.47121	0.000714929	KLTH0E02530p	-1.14609	0.0170176
YLR333C	-1.171	0.979	KLTH0E15092p	-0.812397	0.00100815	YOL019W	-0.809059	0.0268098	KLTH0B03938p	-2.00942	1.24579e-08
YDR060W	-1.171	0.979	KLTH0A02728p	-1.91558	1.2876e-12	YHR138C	-1.90028	3.29e-05	KLTH0H02134p	-1.39278	0.00127085
YGL188C-A	-1.171	0.94	KLTH0A06468p	-0.670113	0.0103661	YKL127W	-1.49601	0.00278441	KLTH0D06908p	-0.815552	0.0107976
YDL083C	-1.17	0.979	KLTH0D07590p	-0.554901	0.0464719	YIR006C	-1.458	0.000670707	KLTH0E10340p	-2.38359	3.61862e-05
YPR102C	-1.17	0.979	KLTH0H02310p	-0.606619	0.0268354	YMR315W	-1.29059	0.000210497	KLTH0C03410p	-1.34448	9.08699e-05
YPL131W	-1.167	0.979	PSD1	-0.990215	0.000507205	YLR438W	-2.00191	8.31e-06	EIS1	-1.03919	0.00165399
YPL217C	-1.167	0.979	KLTH0G08162p	-0.663046	0.01676	YER073W	-1.48294	1.99e-06	KLTH0G05918p	-1.41964	7.89535e-06
YDL241W	-1.16	0.95	KLTH0G16478p	-0.583682	0.047302	YGL026C	-0.844409	0.0209096	KLTH0D02728p	-3.62568	1.41252e-16
YKL216W	-1.154	0.977	KLTH0E11616p	-0.609218	0.0318263	YGR008C	-2.1557	0.00390669	DIF1	-2.1881	1.66984e-09
YNL178W	-1.144	0.978	KLTH0G09548p	-0.698318	0.00547426	YCR088W	-1.45943	5.7e-07	KLTH0G04004p	-1.48307	0.00223796
YGR128C	-1.144	0.977	KLTH0E08844p	-0.670434	0.00729802	YER011W	-5.49801	6.89e-44	KLTH0B04972p	-2.96943	3.05345e-08
YKL144C	-1.143	0.97	KLTH0H00220p	-0.794831	0.00173097	YJR109C	-1.45977	0.000384984	KLTH0D08294p	-1.3759	3.51206e-05
YLR058C	-1.142	0.978	KLTH0D06622p	-1.10397	0.000507205	YPL149W	-1.36949	1.17e-05	KLTH0C05940p	-2.05127	4.91341e-08
YDL208W	-1.142	0.978	KLTH0A02112p	-0.548982	0.0328918	YOR237W	-6.01795	1.5e-25	KLTH0E04114p	-4.29819	1.137e-19
YER110C	-1.141	0.978	KLTH0D10560p	-0.704779	0.00963506	YGR014W	-1.33858	0.000159033	KLTH0A05456p	-0.808538	0.0430623
snR39	-1.141	0.935	KLTH0H14894p	-0.741877	0.0264296	YGL006W	-1.22654	0.00592601	KLTH0H09834p	-4.42452	4.59937e-20
YDR465C	-1.14	0.977	KLTH0A01562p	-0.945601	0.0134132	YHL021C	-1.71105	0.00109735	KLTH0C02640p	-2.23295	2.54803e-07
YGR061C	-1.139	0.978	KLTH0D02046p	-0.811102	0.00173679	YDR171W	-1.7828	0.00407546	KLTH0D09262p	-1.16141	0.00550759
YGL103W	-1.139	0.978	XP_002555175.1	-0.893661	0.00111664	YDL195W	-1.01804	0.0428407	KLTH0E15554p	-1.95483	2.93492e-05
YGR280C	-1.135	0.977	KLTH0G05588p	-0.981097	0.000162513	YOL064C	-0.808618	0.0427155	KLTH0H02530p	-1.87241	1.60204e-08
YBR048W	-1.134	0.978	AIM34	-0.699589	0.00578494	YBR287W	-1.28636	4.12e-05	KLTH0D13772p	-0.771945	0.0225148
YER145C	-1.134	0.978	KLTH0G18876p	-0.753364	0.00868834	YDR516C	-1.80831	0.00556602	KLTH0G17094p	-0.794604	0.0280855
YMR049C	-1.131	0.977	KLTH0H05654p	-1.91618	8.25871e-06	YDR388W	-0.938924	0.008079	KLTH0G15532p	-3.27483	1.71501e-14
YIL096C	-1.13	0.97	XP_002556050.1	-0.843665	0.00174244	YDL234C	-1.36325	4.46e-05	KLTH0C10010p	-2.83343	8.19041e-10
YBL087C	-1.128	0.978	KLTH0H12210p	-0.626631	0.0207696	YOR197W	-1.04338	0.00180191	KLTH0D09988p	-0.917803	0.047087
YKL078W	-1.126	0.972	KLTH0A03388p	-0.517053	0.0443664	YHR097C	-2.11863	2.58e-11	KLTH0G12100p	-1.61451	8.6868e-05
YOR294W	-1.125	0.976	XP_002553614.1	-0.615711	0.0267904	YFR051C	-0.852564	0.0234801	KLTH0B09724p	-2.32086	1.28157e-05
YBL016W	-1.123	0.977	KLTH0E12100p	-0.742739	0.00613409	YOR036W	-1.38145	0.00222359	KLTH0H14564p	-0.889862	0.0172292
YBL029W	-1.122	0.974	KLTH0H00440p	-0.871127	0.00319416	YBR056W	-1.58028	0.0162473	KLTH0G02420p	-1.07283	0.0356334
YOL080C	-1.122	0.973	KLTH0H12672p	-1.38216	2.16293e-07	YKR053C	-4.88667	2.53e-34	KLTH0G06754p	-0.832409	0.0440786
YKL009W	-1.12	0.977	KLTH0D07194p	-0.881717	0.00044368	YJL020C	-1.46394	4.12e-05	MAP2	-0.883838	0.0223539
YLR042C	-1.119	0.974	MCM7	-0.551947	0.0352874	YMR173W	-1.19665	0.0496004	KLTH0D05038p	-1.73497	3.62815e-05
YOL141W	-1.119	0.952	KLTH0G14234p	-0.610645	0.0297314	YCR069W	-1.1629	0.00278441	KLTH0C02662p	-1.06743	0.0013822
YLL008W	-1.113	0.977	KLTH0D12826p	-0.789702	0.00179199	YOL059W	-1.05298	0.00181538	KLTH0G07084p	-2.14303	1.74567e-06
YJR097W	-1.113	0.949	KLTH0A05654p	-0.618765	0.0345098	YLR380W	-1.26101	5.37e-05	KLTH0C06776p	-3.91318	2.81385e-13
YIR027C	-1.112	0.931	KLTH0D12848p	-0.715979	0.00694458	YPL049C	-0.901157	0.0145411	KLTH0B02222p	-0.914316	0.0380078
YBL039C	-1.11	0.977	KLTH0D10076p	-0.900989	0.0019085	YNL157W	-1.02107	0.00513989	KLTH0D13926p	-1.63147	2.94368e-05
YGL162W	-1.11	0.972	KLTH0A04158p	-1.92975	2.73254e-12	YKL103C	-1.74513	0.00851965	KLTH0G04884p	-0.774327	0.0263591
YOL077C	-1.106	0.977	KLTH0H11946p	-0.740045	0.00463692	YPR075C	-1.07031	0.00444779	KLTH0E04598p	-1.24707	0.000355072
YER061C	-1.104	0.974	KLTH0B00132p	-0.94639	0.000495081	YDR001C	-0.898221	0.0153621	KLTH0G13794p	-1.36554	0.00674282
YDL191W	-1.103	0.977	KLTH0C10384p	-0.809439	0.0022122	YEL047C	-0.879582	0.0102754	KLTH0C02816p	-0.71988	0.0371656
YEL054C	-1.102	0.977	RCF1	-1.73683	1.99572e-05	YMR062C	-1.28063	0.02145	KLTH0D16808p	-1.84423	0.0145656
YNL182C	-1.099	0.975	KLTH0B03696p	-1.24273	1.91343e-05	YDR251W	-1.04179	0.0055098	KLTH0D07788R	-0.741016	0.0388145
YKR057W	-1.098	0.977	KLTH0B06622p	-1.03826	0.000234694	YGR146C	-2.60409	3.3e-09	KLTH0D02310p	-0.706945	0.0425405
YLR406C	-1.098	0.977	KLTH0E13618p	-0.619668	0.0354375	YKR091W	-2.35866	0.000302755	KLTH0E13046p	-2.10393	8.43829e-05
YDR165W	-1.098	0.975	KLTH0H15356p	-0.747706	0.0474134	YNL283C	-1.15682	0.00409296	KLTH0E06644p	-1.50007	3.89916e-06
YJL200C	-1.096	0.977	KLTH0B05852p	-0.814859	0.00156855	YGR177C	-2.27684	2.85e-05	KLTH0C05852p	-3.34217	5.15233e-14
YNL069C	-1.09	0.977	KLTH0C07282p	-0.922913	0.0274175	YDL135C	-0.972651	0.0489583	XP_002555994.1	-1.61478	0.000351487
YGL123W	-1.086	0.977	KLTH0D02134p	-0.714882	0.00758194	YKL213C	-0.876619	0.0212097	KLTH0C03432p	-1.62543	2.60325e-05
YDR119W	-1.086	0.974	XP_002552585.1	-0.875218	0.00138406	YHR030C	-0.802669	0.0396212	XP_002553656.1	-1.01035	0.0252039
YLR325C	-1.085	0.977	XP_002554119.1	-0.91058	0.00423584	YOR009W	-2.88235	1.94e-20	KLTH0B03520p	-1.11101	0.018935
YDL081C	-1.084	0.977	KLTH0G03828p	-1.10829	2.7164e-05	YOL087C	-1.45499	0.000279402	KLTH0B06996p	-1.63706	6.22622e-05
YLR029C	-1.082	0.977	KLTH0H15972p	-0.594726	0.0265664	YBL007C	-0.83972	0.0350624	XP_002552088.1	-1.24143	0.00233997
YLR003C	-1.082	0.974	KLTH0D07106p	-0.548896	0.0469822	YPL088W	-0.912182	0.00667846	KLTH0C06820p	-0.872236	0.0388145
YOR128C	-1.074	0.976	KLTH0D08624p	-0.583511	0.0264296	YOR315W	-1.13103	0.00202494	KLTH0A07238p	-0.84317	0.0432378
YLR460C	-1.074	0.904	KLTH0G16170p	-0.79027	0.00377891	YER158C	-1.10716	0.000490049	KLTH0H09064p	-0.953653	0.0175851
YJR016C	-1.073	0.976	KLTH0G15972p	-0.568326	0.0338122	YNR059W	-1.03534	0.00168364	XP_002553777.1	-2.16025	2.37204e-07
YIL052C	-1.072	0.976	KLTH0H15862p	-0.595671	0.0354375	YJR151C	-2.29246	8.63e-12	KLTH0B04928p	-1.75213	2.45219e-05
YHR046C	-1.072	0.975	KLTH0G09900p	-0.954851	0.000382948	YMR276W	-1.00137	0.00552799	KLTH0D07084p	-0.810813	0.0459472
YDR064W	-1.07	0.976	KLTH0D14828R	-0.924972	0.000968932	YNL322C	-0.972507	0.00480971	KLTH0H06490p	-0.886017	0.0155407
YNL061W	-1.067	0.976	KLTH0G06864p	-0.733497	0.00979886	YPR154W	-2.16786	5.38e-13	KLTH0C07172p	-3.08542	1.77004e-11
YLR401C	-1.067	0.974	XP_002552874.1	-1.02946	0.00039092	YJR091C	-0.870274	0.0379253	KLTH0B05104p	-1.21376	0.00246918
YGL171W	-1.066	0.975	KLTH0G01650p	-0.748829	0.00463692	YDR476C	-1.26956	0.000492366	EBG00000981936	-0.960452	0.0143222
YMR230W	-1.065	0.976	XP_002553230.1	-0.638877	0.0395276	YIL154C	-2.05938	2.88e-08	KLTH0H14014p	-2.5337	1.40073e-09
YNL125C	-1.064	0.975	KLTH0C05170p	-1.88332	1.04364e-10	YMR105C	-1.78065	0.0109443	KLTH0C01430p	-1.36006	0.000623546
YMR321C	-1.064	0.965	KLTH0D13420p	-1.28349	1.10277e-05	YDL173W	-0.751149	0.0410604	KLTH0A03124p	-2.08953	4.09899e-06
YCL036W	-1.063	0.958	KLTH0D12012p	-0.709593	0.0209876	YDR213W	-1.7803	1.03e-08	KLTH0B05016p	-0.812139	0.0476396
YDR012W	-1.062	0.976	XP_002553942.1	-0.77447	0.0132615	YBL017C	-0.748479	0.0445794	KLTH0H08470p	-1.80321	2.32714e-07
YOR293W	-1.059	0.976	XP_002556403.1	-0.643084	0.040102	YJL213W	-0.958071	0.0055098	KLTH0C09768p	-0.797269	0.0454439
YGR034W	-1.059	0.976	KLTH0B05918p	-0.825564	0.00318049	YKR061W	-2.34691	9.95e-11	KLTH0C02420p	-0.75482	0.0432378
YDR083W	-1.058	0.974	KLTH0H00990p	-0.861385	0.00392344	YIL108W	-0.924276	0.0117306	KLTH0H06226p	-0.84834	0.0230046
YBR068C	-1.058	0.974	KLTH0D10098p	-0.581672	0.0322393	YDR518W	-1.14236	0.0128241	KLTH0H13794p	-0.803812	0.0228098
YHR148W	-1.058	0.972	KLTH0A07524p	-0.700393	0.00775456	YCR048W	-1.88224	6.03e-07	MIC27	-1.35635	4.94418e-05
YEL026W	-1.056	0.976	KLTH0H09526p	-0.941456	0.000589477	YBR059C	-1.10829	0.00248687	KLTH0G03784p	-0.936967	0.0171749
YDL063C	-1.056	0.975	KLTH0A00660p	-0.652965	0.0297796	YGL126W	-0.970415	0.0372379	KLTH0B01034p	-0.829893	0.0184311
YPL245W	-1.056	0.974	KLTH0C06710p	-0.777585	0.0061671	YGL125W	-1.02714	0.0277869	KLTH0G04290p	-3.51401	6.51796e-13
YDR156W	-1.056	0.97	KLTH0B03564p	-0.901691	0.00144584	YGL045W	-0.985906	0.0121131	KLTH0E01298p	-1.17891	0.000604345
YOR272W	-1.052	0.975	KLTH0A02464p	-0.563217	0.0495998	YGR121C	-1.87407	0.000895784	XP_002555169.1	-1.07917	0.019612
YLR009W	-1.05	0.976	XP_002551565.1	-0.83098	0.00473928	YNL217W	-1.00629	0.0123173	KLTH0H04246p	-1.3021	0.000136155
YLR448W	-1.049	0.976	KLTH0E09086p	-0.822147	0.00295843	YNL278W	-1.87697	3.53e-10	KLTH0D05588p	-1.94461	0.00296098
YMR128W	-1.047	0.975	KLTH0D10538p	-1.06501	0.00138406	YOR176W	-0.875545	0.0297924	STS1	-0.944425	0.00658553
YCL027W	-1.047	0.97	VMA21	-0.80294	0.00270712	YBR005W	-1.57509	5.4e-06	KLTH0D04312p	-3.77948	1.30631e-10
YNL302C	-1.044	0.976	KLTH0D04928p	-1.07014	0.0105259	YJL094C	-1.10119	0.00869715	KLTH0D14234p	-1.0383	0.0165506
YOR096W	-1.043	0.976	KLTH0C01078p	-0.721814	0.0189915	YOR042W	-0.896795	0.00902327	KLTH0C06358p	-1.22398	0.00114119
YER056C-A	-1.043	0.976	KLTH0A02024p	-0.639805	0.0276016	YLR256W	-1.08381	0.00690044	KLTH0E09724p	-0.75869	0.0350449
YML026C	-1.041	0.976	KLTH0H13332p	-0.702626	0.0138974	YIL034C	-0.843987	0.0382908	KLTH0D05280p	-2.33497	5.92723e-10
YBL028C	-1.041	0.974	KLTH0E12144p	-0.662793	0.02423	YBR083W	-0.828238	0.0254468	KLTH0G08888p	-2.05636	1.74567e-06
YOR101W	-1.041	0.961	KLTH0E14014p	-0.746071	0.00543756	YBR038W	-0.938155	0.0254468	KLTH0D08536p	-2.4538	1.05735e-10
YPL143W	-1.039	0.976	KLTH0D17600p	-1.01947	0.00173679	YIR031C	-1.89524	0.0435946	KLTH0B06952p	-1.46628	2.8427e-05
YLR150W	-1.037	0.976	KLTH0D14740p	-1.21065	8.55397e-06	YIL117C	-2.90989	4.65e-12	KLTH0G02332p	-0.813954	0.0214672
YHR089C	-1.037	0.976	KLTH0G00638p	-0.709851	0.0149026	YFR015C	-1.90926	0.0300606	KLTH0D09548p	-1.27409	0.00149954
YMR244W	-1.037	0.92	KLTH0D06182p	-1.09579	3.7396e-05	YER020W	-0.958715	0.014966	KLTH0D06842p	-1.97004	1.71917e-05
YDL229W	-1.035	0.976	KLTH0D04972p	-0.556537	0.0444305	YGL089C	-3.89072	2.79e-14	KLTH0C04818p	-1.54126	2.57279e-05
YLR336C	-1.035	0.973	KLTH0D15796p	-0.727689	0.00777197	YBL106C	-2.07347	1.91e-09	KLTH0H09416p	-1.1125	0.00960967
YOL041C	-1.034	0.975	KLTH0E10010p	-0.711538	0.00913348	YDR517W	-0.984521	0.0104616	KLTH0A02794p	-0.779891	0.0362284
YIL064W	-1.034	0.963	AEP1	-0.589687	0.0345547	YOR092W	-1.2951	0.000120367	KLTH0C10032p	-0.910015	0.0337959
YBR247C	-1.033	0.975	KLTH0H08382p	-0.761867	0.00473928	YGR043C	-1.57523	0.001055	KLTH0H00814p	-1.13712	0.00832629
YHR141C	-1.031	0.976	KLTH0H12452p	-0.983367	0.000561833	YNL045W	-0.935166	0.00547263	KLTH0C07876p	-1.15451	0.0179304
YBR031W	-1.03	0.976	XP_002552315.1	-0.727439	0.0186666	YHR199C	-1.00092	0.0105957	KLTH0C08822p	-1.80906	1.25515e-05
YBR191W	-1.029	0.976	KLTH0C10868p	-1.55342	6.39695e-05	YJL133C-A	-2.72094	1.37e-08	KLTH0D15994p	-0.961195	0.0370767
YDR447C	-1.029	0.976	KLTH0D07546p	-1.00231	0.000255471	YBR145W	-1.70711	0.000477136	KLTH0D16896p	-0.8061	0.0352765
YPL211W	-1.029	0.976	KLTH0H01848p	-1.12662	2.50402e-05	YKL151C	-1.40456	0.000614634	KLTH0E11110p	-2.50876	9.60408e-08
YLR244C	-1.029	0.975	AIM41	-0.877171	0.00560122	YPL247C	-1.12615	0.00123671	KLTH0G03058p	-2.01601	2.47889e-08
YMR042W	-1.026	0.959	KLTH0E14806p	-1.16929	1.84088e-05	YBR182C	-1.08719	0.0338551	KLTH0H11440p	-2.35356	3.51378e-08
YOR310C	-1.025	0.976	KLTH0B05896p	-0.914385	0.000689811	YHR113W	-0.808635	0.0377483	KLTH0C09746p	-1.54489	0.000192024
YNL002C	-1.025	0.976	KLTH0H11638p	-0.894202	0.00173679	YAR027W	-1.63687	3.05e-05	KLTH0H07590p	-2.228	2.79798e-08
YJL177W	-1.024	0.976	KLTH0B03476p	-0.716423	0.0121169	YDR379W	-0.838204	0.0194387	XP_002552620.1	-1.92919	6.29553e-05
YMR242C	-1.024	0.976	XP_002556342.1	-0.646397	0.0227774	YGL179C	-1.47767	0.00161461	KLTH0H02464p	-1.02778	0.0200352
YJL010C	-1.023	0.974	KLTH0A07546p	-0.568483	0.0472669	YER144C	-0.936794	0.021614	KLTH0G15488p	-2.75873	4.17698e-11
YJR094W-A	-1.022	0.976	EFM5	-0.697726	0.0175908	YJL133W	-3.10833	1.55e-18	KLTH0C03938p	-2.36283	7.90618e-09
YOR315W	-1.022	0.974	KLTH0G06710p	-0.661536	0.0187236	YLR094C	-1.45542	0.0102215	KLTH0E11902p	-2.20896	2.37204e-07
YKL006W	-1.021	0.976	KLTH0B10164p	-1.58369	0.000167251	YIR038C	-1.28881	0.00879557	KLTH0A06534p	-1.04872	0.0357992
YNR054C	-1.021	0.971	XP_002551750.1	-0.700793	0.0337401	YMR316W	-1.12148	0.00343418	KLTH0D14696p	-1.01227	0.0403894
YBR084W	-1.019	0.975	KLTH0D09482p	-0.731406	0.00819453	YDR435C	-1.41367	0.0236689	aim24	-0.868447	0.0201558
YOR001W	-1.014	0.975	XP_002552994.1	-1.20168	2.35929e-05	YPR160W	-2.36908	7.93e-05	KLTH0G12034p	-1.1866	0.000862229
YMR310C	-1.013	0.971	KLTH0B09394p	-0.643445	0.0264296	YBR071W	-1.2563	0.00174557	KLTH0B09240p	-1.78566	9.34756e-07
YDL060W	-1.011	0.975	KLTH0A02310p	-0.722848	0.00880357	YGR268C	-1.45301	2.9e-05	KLTH0G14718p	-2.85202	8.60331e-12
YIL104C	-1.011	0.965	KLTH0E15774p	-0.86339	0.00191815	YER035W	-1.27949	0.000370917	HCR1	-2.16452	2.18253e-07
YJR123W	-1.01	0.976	KLTH0D15488p	-0.602341	0.0370801	YER014W	-0.883271	0.0145312	KLTH0B07326p	-2.41233	0.015209
YLR175W	-1.01	0.976	XP_002555410.1	-1.05133	0.000455634	YLR337C	-1.92685	7.48e-09	KLTH0H05148p	-1.88753	9.89609e-07
YJR041C	-1.009	0.972	XP_002553575.1	-0.759434	0.0155199	YGR149W	-1.139	0.0316789	KLTH0E05610p	-1.91702	5.56351e-07
YDR025W	-1.007	0.976	KLTH0A05500p	-0.568545	0.0463383	YJL108C	-0.923201	0.0374673	KLTH0B05082p	-2.77651	2.65766e-09
YGR085C	-1.007	0.976	KLTH0C10362p	-0.807567	0.00918715	YOR120W	-1.35268	2.82e-05	KLTH0A04048p	-1.63213	2.31802e-05
YNL075W	-1.006	0.974	KLTH0H04796p	-0.786958	0.0046116	YDR411C	-0.82739	0.04788	KLTH0D14674p	-1.02924	0.0128988
YNL096C	-1.005	0.976	XP_002555065.1	-0.773843	0.00578494	YMR184W	-1.08152	0.0373686	KLTH0C01144p	-1.79932	7.97421e-05
YJL033W	-1.001	0.975	KLTH0G00660p	-0.751013	0.00872074	YJL141C	-1.26975	0.00149731	KLTH0G12738p	-3.35126	5.14426e-12
YDR471W	-0.999	0.976	KLTH0D01188p	-0.930409	0.00064956	YDR277C	-1.71376	8.52e-05	KLTH0D09592p	-1.69901	4.99482e-05
YOR206W	-0.999	0.976	KLTH0E15246p	-0.730678	0.00818143	YOR132W	-0.971204	0.00569293	KLTH0H06776p	-1.92779	1.74567e-06
YLR409C	-0.997	0.975	KLTH0G08074p	-0.582056	0.0401446	YKL129C	-1.05691	0.0114891	KLTH0E05544p	-0.851025	0.0284984
YPL273W	-0.996	0.976	KLTH0G11242p	-0.902864	0.00101688	YMR020W	-1.2226	0.000230658	KLTH0H07634p	-3.30691	2.84178e-11
YOL120C	-0.995	0.962	KLTH0E10142p	-1.00083	0.0048637	YDL127W	-1.57065	1.37e-06	KLTH0E13574p	-1.06708	0.00573941
YBR154C	-0.995	0.961	KLTH0H14278p	-0.677594	0.0231902	YGR040W	-0.78067	0.038931	KLTH0G06116p	-0.978393	0.0249762
YBL054W	-0.995	0.96	KLTH0D16082p	-0.751594	0.00694044	YNL125C	-1.02634	0.0230994	KLTH0E06358p	-1.68151	8.34211e-06
YLR340W	-0.994	0.962	KLTH0C08646p	-0.700494	0.0151491	YDR453C	-1.66389	1.38e-05	KLTH0G04312p	-1.05837	0.0176456
YHL011C	-0.994	0.961	KLTH0G11352p	-0.650133	0.0207722	YGR019W	-1.10334	0.00696341	KLTH0A06578p	-0.912051	0.019612
YLL045C	-0.993	0.962	KLTH0D06666p	-0.800672	0.0066692	YNL200C	-1.41945	0.0135401	KLTH0B06160p	-0.946596	0.0300973
YPL226W	-0.991	0.962	KLTH0E13024p	-1.08036	0.000627992	YER152C	-1.60744	3.05e-06	KLTH0D08778p	-1.29903	0.00252885
YIL103W	-0.991	0.95	KLTH0E13376p	-1.05177	0.00163097	YER150W	-1.43643	0.0275374	KLTH0A03586p	-1.38414	0.000179085
YBR181C	-0.99	0.962	AEP2	-0.782866	0.00636595	YOR329C	-0.91324	0.0271624	KLTH0B04554p	-2.33788	2.77317e-07
YPL160W	-0.988	0.962	KLTH0D00726p	-0.686474	0.0258458	YOL052C-A	-2.9345	1.37e-08	KLTH0G17974p	-0.870091	0.0350449
YJR132W	-0.987	0.96	KLTH0B03542p	-0.938906	0.000689587	YMR140W	-1.06685	0.00546092	KLTH0B02640p	-2.06589	2.02939e-05
YKR081C	-0.983	0.961	KLTH0B04488p	-0.63851	0.0304635	YGL166W	-1.26162	0.000304465	KLTH0H15774p	-1.51303	0.000424078
YLR048W	-0.982	0.962	XP_002556352.1	-0.924183	0.00143116	YBR169C	-1.27137	0.00248687	KLTH0G11902p	-1.33312	0.00900192
YIL133C	-0.981	0.962	KLTH0C11330p	-0.587914	0.0416349	YGL197W	-0.997114	0.0176454	KLTH0E14322p	-1.47035	0.0425883
YKL172W	-0.981	0.962	KLTH0B02882p	-0.70009	0.0190044	YDL093W	-0.850836	0.0367422	KLTH0E06864p	-1.38787	0.0293893
YJL136C	-0.98	0.962	KLTH0A01430p	-0.65286	0.0255888	YMR121C	-0.817798	0.0376502	KLTH0H00858p	-2.73933	1.22318e-09
YOR091W	-0.98	0.959	MED20	-0.789435	0.0118603	YFL010C	-0.910084	0.0212097	KLTH0D05148p	-2.42402	7.13391e-08
YGR283C	-0.98	0.954	KLTH0H08008p	-0.792429	0.00741865	YFR018C	-0.796507	0.0342027	KLTH0H05588p	-2.55198	2.12827e-09
YHR010W	-0.979	0.962	XP_002552319.1	-1.00333	0.00255964	YMR196W	-1.13198	0.0105987	KLTH0A04070p	-3.2979	9.31195e-11
YBR249C	-0.977	0.962	KLTH0H07216p	-0.660504	0.0319474	YLR417W	-1.09337	0.0155678	MED19	-2.14255	1.21792e-07
YKL180W	-0.976	0.962	KLTH0D14124p	-0.829097	0.0118217	YCR073W-A	-1.38025	2.57e-05	KLTH0A06446p	-2.59654	2.95149e-07
YBL092W	-0.973	0.962	KLTH0E16368p	-0.731538	0.0220247	YJL042W	-1.22452	0.00336506	KLTH0A01584p	-4.36204	9.75422e-11
YNL142W	-0.973	0.955	KLTH0D07524p	-0.922497	0.00105981	YFR055W	-0.933563	0.0428329	KLTH0E08756p	-1.00745	0.0380703
YHR021C	-0.972	0.962	KLTH0E04422p	-0.950573	0.006594	YOL110W	-1.7533	5.29e-07	KLTH0H09174p	-1.83963	7.84172e-06
YOL039W	-0.97	0.962	KLTH0E01188p	-0.810148	0.00961334	YDR034C-D	-1.29689	9.97e-05	OCA5	-1.07294	0.0248229
YER102W	-0.97	0.962	KLTH0G02816p	-0.920007	0.0019085	YKR049C	-1.20087	0.00244515	KLTH0D07040p	-2.15454	1.74567e-06
YBR025C	-0.969	0.962	KLTH0C05060p	-1.67016	8.02527e-05	YDR391C	-1.03754	0.00430254	KLTH0G09086p	-1.69219	0.000408473
YDL014W	-0.969	0.962	BNA1	-0.924146	0.00143845	YER037W	-2.12718	1.44e-08	KLTH0B03806p	-1.88465	2.00947e-05
YKL181W	-0.968	0.962	KLTH0B03872p	-0.849839	0.00315728	YKR034W	-5.16425	0.0357298	KLTH0A05742p	-0.997855	0.00986597
YOL022C	-0.966	0.959	KLTH0G16346p	-0.785161	0.00794264	YJL105W	-2.07137	2.34e-09	KLTH0H10912p	-1.47447	0.000371171
YJL050W	-0.964	0.961	KLTH0D15400p	-0.640109	0.0258909	YKR090W	-0.848681	0.0237823	KLTH0E09702p	-1.18974	0.00228274
YOR312C	-0.963	0.962	KLTH0D08338p	-0.936672	0.00136787	YGR131W	-4.16096	1.09e-24	AIM44	-1.09126	0.00606085
YPR110C	-0.962	0.961	KLTH0D11924p	-0.896357	0.00158005	YJR116W	-1.31488	0.00217314	KLTH0G01826p	-1.79451	0.00103118
YOR252W	-0.962	0.959	KLTH0E04840p	-0.826197	0.0231478	YJL057C	-1.06954	0.00674881	KLTH0B06732p	-1.55947	4.99482e-05
YGR208W	-0.961	0.96	KLTH0E08074p	-0.766814	0.00794264	YOR031W	-2.07126	2.47e-07	KLTH0D00528p	-2.8723	2.23625e-06
YDR019C	-0.958	0.961	KLTH0D13398p	-0.768246	0.00779535	YNR010W	-1.0867	0.0055098	KLTH0D04268p	-1.83949	3.67507e-06
YLL034C	-0.958	0.959	KLTH0G09922p	-0.676915	0.0205512	YIL153W	-1.43447	0.002385	KLTH0B04004p	-3.78245	3.05345e-08
YKR094C	-0.957	0.962	KLTH0C07062p	-0.955856	0.00295843	YLR149C	-1.59193	0.00278441	KLTH0G19184p	-1.19498	0.00230935
YLR441C	-0.952	0.962	KLTH0E12474p	-0.773355	0.00710384	YHR106W	-0.862634	0.0300606	KLTH0D04246p	-2.62637	5.92917e-09
YOR168W	-0.951	0.961	KLTH0H01364p	-0.850097	0.0202379	YOL111C	-0.903764	0.0432806	KLTH0C07788p	-0.919585	0.0208342
YDR533C	-0.951	0.959	KLTH0G03234p	-1.00395	0.000638306	YLR187W	-1.59263	0.00219394	KLTH0H04664p	-1.89915	0.000426564
YDR161W	-0.95	0.96	KLTH0B06292p	-0.827481	0.00936778	YER034W	-1.00715	0.00442531	KLTH0E04070p	-3.17361	1.07738e-08
YLR222C	-0.948	0.96	LSM5	-0.848209	0.00353118	YIL013C	-1.49253	0.000773618	KLTH0D17006p	-1.70407	0.0192049
YBR085W	-0.947	0.961	KLTH0D02948p	-0.676918	0.0230378	YBL100W-B	-1.63957	2.04e-05	KLTH0B01144p	-2.67571	2.06297e-08
YDR365C	-0.945	0.961	KLTH0E16588p	-0.915185	0.0162124	YDR085C	-1.46773	0.00162924	KLTH0D05632p	-1.69869	0.000466202
YJL148W	-0.945	0.96	XP_002555209.1	-0.932313	0.00394782	YJL144W	-1.88126	5.21e-07	KLTH0H05214p	-1.29202	0.00453156
YPL220W	-0.944	0.962	KLTH0E13948p	-1.47997	0.000296804	YBR093C	-2.42065	0.00330952	KLTH0H06842p	-1.5952	0.0151251
YJL122W	-0.944	0.96	KLTH0D16874p	-0.66265	0.0369255	YMR040W	-1.58904	0.00441216	KLTH0D02574p	-1.25768	0.00349148
YDR299W	-0.944	0.96	KLTH0G16566p	-0.618756	0.0462681	YFL042C	-0.99717	0.0351614	KLTH0E11088p	-2.33416	0.000643137
YOL127W	-0.943	0.962	KLTH0D11374p	-0.779391	0.0214605	YBR280C	-1.24075	0.0145411	KLTH0B01584p	-2.73346	1.21531e-08
YOR063W	-0.943	0.962	XP_002552453.1	-0.663164	0.0422612	YIR017C	-1.31236	0.0108609	KLTH0C09240p	-1.11106	0.0199243
YDR321W	-0.943	0.959	KLTH0H07238p	-0.891422	0.00441696	YIR007W	-1.08647	0.0145213	KLTH0G19008p	-1.20189	0.00649328
YLR196W	-0.938	0.961	KLTH0A07700p	-0.738081	0.0423837	YBR135W	-0.902523	0.0211526	KLTH0D15356p	-2.32777	1.21248e-06
YKL205W	-0.938	0.958	KLTH0H15422p	-0.95145	0.046396	YPR184W	-1.77045	0.00297671	KLTH0E11924p	-4.50501	3.9294e-10
YBL027W	-0.937	0.962	XP_002552594.1	-0.818388	0.0107189	YGL127C	-1.04421	0.00371607	KLTH0H09218p	-2.13449	9.22012e-06
YCR057C	-0.937	0.961	KLTH0G11924p	-0.682357	0.0218326	YDL021W	-1.8579	0.0184621	KLTH0E14080p	-1.88759	0.00190332
YFL003C	-0.936	0.901	KLTH0H01210p	-0.803104	0.0101356	YIL136W	-1.01007	0.0361543	KLTH0B04796p	-2.62976	2.24625e-06
YDL075W	-0.935	0.961	KLTH0B05214p	-1.11007	0.000245538	YNR014W	-1.70836	6.82e-05	KLTH0D05082p	-0.995414	0.0169402
YJL116C	-0.934	0.951	KLTH0H12232p	-0.77282	0.00818143	YDR261W-B	-1.41626	0.000121604	KLTH0E15356p	-1.70725	5.83299e-05
YGL031C	-0.933	0.961	KLTH0A02046p	-1.21717	3.83215e-05	YJR106W	-0.812031	0.0484047	KLTH0D10714p	-1.23641	0.049707
YGR148C	-0.933	0.961	KLTH0D14300p	-1.03537	0.000635427	YLR353W	-0.88376	0.0209138	KLTH0D16918p	-2.76175	8.5961e-08
YPL193W	-0.933	0.959	KLTH0D07810p	-0.65973	0.0453328	YLR410W-B	-1.54602	2.57e-05	KLTH0A07194p	-1.50602	0.000702724
YGL111W	-0.933	0.959	KLTH0H05016p	-0.870778	0.0144208	YAL034C	-1.16439	0.00221298	KLTH0E01782p	-2.75511	1.83026e-08
YPL090C	-0.932	0.961	XP_002552383.1	-1.25006	0.00130158	YBR241C	-1.23469	0.00219394	KLTH0B02508p	-1.02736	0.0220468
YOR004W	-0.932	0.959	XP_002553273.1	-0.869596	0.00661871	YNL093W	-3.15329	1.58e-14	KLTH0E05082p	-1.10803	0.0150231
YNL282W	-0.931	0.93	AIM5	-0.680431	0.0269277	YNR034W-A	-1.79483	0.000573952	KLTH0D13288p	-1.8849	2.23461e-05
YOL144W	-0.93	0.956	XP_002555167.1	-0.869583	0.0113586	YNL020C	-0.959718	0.0126354	KLTH0E07150p	-5.64915	1.86565e-08
YNR003C	-0.929	0.957	KLTH0C08382p	-1.04972	0.000441305	YIR032C	-2.04194	0.038715	KLTH0B04950p	-1.23288	0.0249762
YJL189W	-0.928	0.961	KLTH0E05456p	-0.715867	0.0167777	YHR041C	-1.06825	0.0110906	KLTH0C01122p	-1.92634	1.4854e-05
YGL101W	-0.928	0.939	KLTH0C06908p	-1.23547	0.000737216	YER184C	-1.17961	0.00286754	KLTH0E15466p	-1.05024	0.0281964
YGR027C	-0.927	0.961	KLTH0E09482p	-0.906105	0.00256363	YPR030W	-1.47727	0.00045388	KLTH0G13420p	-2.03409	6.07571e-05
YOR243C	-0.927	0.96	KLTH0D11748p	-0.864892	0.00537772	YPL223C	-1.19758	0.020998	KLTH0G17072p	-2.47868	8.13367e-08
YER117W	-0.925	0.961	KLTH0C04730p	-0.614913	0.0451624	YIL055C	-1.20792	0.0110906	KLTH0C01034p	-1.40941	0.00126749
YJR145C	-0.924	0.961	KLTH0E07260p	-1.21054	0.000136517	YIL066C	-1.64338	5.02e-05	MRI1	-1.22363	0.0366454
YML063W	-0.923	0.961	KLTH0G07788p	-0.667812	0.0336438	YDR204W	-1.08333	0.0209138	KLTH0B06908p	-1.5649	0.000431755
YMR189W	-0.922	0.961	KLTH0B01738p	-0.765545	0.0123766	YOR181W	-0.991995	0.0496004	KLTH0E10406p	-4.36371	4.95984e-10
YOR184W	-0.922	0.961	KLTH0G01034p	-0.664601	0.0280595	YER067W	-1.43327	0.039226	KLTH0C05324p	-0.882881	0.0422667
YNL247W	-0.922	0.96	KLTH0B08624p	-0.626084	0.0424127	YOR084W	-0.898109	0.0246851	KLTH0C09988p	-1.15861	0.0220516
YLR249W	-0.921	0.961	KLTH0B03168p	-0.813833	0.00924242	YHR096C	-2.55123	0.00037009	KLTH0G14652p	-1.09653	0.0356334
YLR075W	-0.92	0.961	KLTH0A02178p	-0.754176	0.012135	YKL159C	-1.12413	0.00450825	KLTH0G06050p	-1.29353	0.0289413
YBR079C	-0.92	0.961	KLTH0D14366p	-0.676431	0.0344885	YPL067C	-1.64135	4.12e-05	KLTH0H10516p	-2.59943	0.000196662
YPR071W	-0.92	0.935	KLTH0C11770p	-1.60927	6.35394e-06	YOR134W	-2.54506	3.32e-10	KLTH0G01320p	-1.84937	8.51869e-05
YKL081W	-0.919	0.961	KLTH0D10868p	-0.643647	0.040102	YML058W-A	-1.10044	0.0279409	KLTH0H01232p	-0.900208	0.046238
YHR072W-A	-0.919	0.96	XP_002556337.1	-0.842631	0.0155807	YEL049W	-2.86194	4.95e-08	KLTH0H08844p	-2.17606	2.16664e-06
YDR408C	-0.919	0.959	KLTH0E02948p	-0.749021	0.0186666	YNL279W	-1.31899	0.000918197	KLTH0B06468p	-1.31116	0.00181114
YDR379C-A	-0.918	0.93	KLTH0G10296p	-0.766814	0.0155711	YDL222C	-1.65447	0.0162473	XP_002553930.1	-1.71897	0.000996626
YIL148W	-0.913	0.961	KLTH0D05962p	-0.793526	0.0137098	YFL020C	-2.27797	9.59e-08	KLTH0H05236p	-1.24912	0.0178389
YOL091W	-0.912	0.935	KLTH0E03850p	-0.835907	0.00636994	YGR213C	-2.23621	8.74e-07	KLTH0C04862p	-2.25467	0.000582235
YDR450W	-0.909	0.961	KLTH0E00770p	-0.939415	0.00706482	YFR017C	-2.46318	0.000207672	KLTH0C02574p	-2.09587	8.09579e-05
YDR341C	-0.909	0.96	KLTH0C00858p	-0.958371	0.00276773	YGR203W	-1.15416	0.029443	KLTH0E08778p	-2.0022	3.7007e-05
YDL051W	-0.909	0.96	LSM8	-0.82526	0.00755316	YNL092W	-1.53329	0.00306069	KLTH0A05170p	-0.889556	0.0388145
YPR069C	-0.909	0.96	KLTH0H02728p	-1.62899	3.7396e-05	YIL101C	-1.94899	3.26e-05	KLTH0E07172p	-1.51881	0.000486956
YGR187C	-0.909	0.959	KLTH0B05434p	-0.634115	0.040102	YAL028W	-1.97144	0.000217226	KLTH0E05566p	-2.31437	9.76426e-07
YOR207C	-0.908	0.959	KLTH0D01364p	-0.725154	0.0249573	YOR343W-B	-1.30248	0.00700112	KLTH0C03960p	-3.22995	3.17043e-08
YER073W	-0.908	0.959	KLTH0C11638p	-0.694325	0.0252035	YML118W	-1.02924	0.0349194	KLTH0C04906p	-4.70139	2.48925e-08
YOL125W	-0.908	0.956	KLTH0H07700p	-1.063	0.000646562	YMR085W	-1.24218	0.0249147	KLTH0E14432p	-1.55486	0.000388763
YPL079W	-0.907	0.961	KLTH0G03102p	-1.0675	0.0019085	YKL163W	-1.91282	0.00407546	KLTH0E07480p	-1.25539	0.00999343
YCL054W	-0.906	0.96	KLTH0G12540p	-0.749338	0.01721	YDL169C	-1.24427	0.0494452	KLTH0D12738p	-0.863043	0.0474461
YJL125C	-0.904	0.957	KLTH0E15114p	-0.666622	0.0355434	YMR304C-A	-1.37861	0.0248911	KLTH0C07678p	-1.02242	0.019612
YML073C	-0.903	0.96	KLTH0D12298p	-0.769932	0.0164617	YIR028W	-3.23261	0.0109459	TRM5	-2.61318	7.13308e-05
YIL018W	-0.901	0.96	KLTH0G01540p	-0.854378	0.00651319	YPL017C	-1.75245	0.00967166	KLTH0G07414p	-1.7449	0.000138229
YML024W	-0.901	0.96	KLTH0D06468p	-0.666007	0.0355434	YLR054C	-1.9569	0.00187824	KLTH0G18326p	-1.41019	0.00120257
YJR003C	-0.901	0.955	KLTH0C05566p	-0.729247	0.0195286	YOR161W-B	-1.19668	0.0300606	KLTH0G18524p	-0.882674	0.0451832
YMR269W	-0.901	0.951	KLTH0A03916p	-1.11869	0.000488531	YOR192C-B	-1.98535	0.00261778	KLTH0C07238p	-1.25278	0.00663894
YOL121C	-0.9	0.96	KLTH0G03190p	-0.709227	0.0370801	YLR037C	-1.56322	0.0259994	KLTH0C09196p	-2.31268	3.2185e-06
YDR418W	-0.898	0.96	KLTH0D04114p	-0.818949	0.0107759	YDR210C-D	-2.50137	0.0121278	KLTH0E10230p	-1.09634	0.0207543
YCR072C	-0.898	0.957	KLTH0G00396p	-2.25837	5.03467e-07				KLTH0G05786p	-2.72268	1.14851e-06
YHR143W-A	-0.897	0.958	AIM11	-1.24111	0.000212052				KLTH0E02222p	-4.8924	1.08108e-07
YLR185W	-0.896	0.96	KLTH0G05566p	-0.771764	0.0165119				KLTH0H05610p	-3.00805	9.34791e-08
YIR026C	-0.895	0.955	YIM1-2	-1.4318	0.00027185				KLTH0A02882p	-4.2057	8.88632e-07
YFR005C	-0.895	0.95	KLTH0G13266p	-1.31003	0.000148891				KLTH0H09900p	-2.43117	4.09899e-06
YOR287C	-0.895	0.95	KLTH0H16236p	-0.663229	0.0435033				KLTH0G15510p	-2.12488	7.17595e-05
YER006W	-0.894	0.959	KLTH0D12694p	-0.769842	0.0301418				KLTH0G11770p	-1.47897	0.00146251
YHR196W	-0.893	0.959	KLTH0C00726p	-0.777681	0.015333				KLTH0D12232p	-1.11284	0.0200997
YLR002C	-0.892	0.958	KLTH0D03344p	-1.11114	0.000655666				KLTH0H13816p	-3.16466	7.99836e-08
YEL055C	-0.892	0.958	KLTH0C04554p	-0.653674	0.0472308				KLTH0E10318p	-1.49072	0.00201468
YPL086C	-0.892	0.957	KLTH0G12936p	-0.725047	0.0236353				KLTH0A04532p	-1.45376	0.026074
YJL011C	-0.892	0.946	KLTH0H00396p	-0.651135	0.0428219				KLTH0D11308p	-3.15954	6.31852e-08
YFR032C-A	-0.891	0.959	KLTH0B03190p	-0.739925	0.0376438				KLTH0E01518p	-2.78479	3.89809e-07
YDR101C	-0.891	0.959	KLTH0G17270p	-1.08768	0.000835289				KLTH0G05170p	-1.96965	0.000237276
YFR031C-A	-0.888	0.96	KLTH0H10626p	-0.73246	0.0292322				KLTH0E08712p	-1.33716	0.00759333
YGR159C	-0.888	0.96	KLTH0E09768p	-0.758167	0.0280423				KLTH0C04840p	-1.31095	0.0057316
YIL069C	-0.888	0.96	KLTH0A07392p	-0.996356	0.002262				KLTH0C06006p	-1.16828	0.0165396
YDL153C	-0.887	0.958	KLTH0D06644p	-0.687353	0.0419306				KLTH0D15092p	-2.35837	4.60728e-06
YKL021C	-0.887	0.956	KLTH0G17358p	-0.93369	0.00519901				KLTH0E04136p	-3.16629	1.84541e-06
YBR084C-A	-0.886	0.96	KLTH0G10956p	-0.751515	0.0231478				KLTH0E05940p	-3.29401	2.8851e-07
YGR200C	-0.886	0.958	KLTH0H03806p	-0.808512	0.0131792				KLTH0E04664p	-1.2965	0.00616508
YLR344W	-0.885	0.959	KLTH0E16478p	-0.916786	0.0062884				KLTH0C04950p	-3.14706	1.70285e-07
YJR007W	-0.885	0.959	KLTH0G16874p	-0.748438	0.0248404				KLTH0D04180p	-1.64232	0.00117324
YBR054W	-0.885	0.954	KLTH0G09790p	-0.808853	0.0130997				KLTH0H05126p	-0.986354	0.0482204
YBR172C	-0.884	0.958	KLTH0A00308p	-2.38718	5.29109e-08				KLTH0A04466p	-1.21834	0.0111658
YBR291C	-0.882	0.958	KLTH0G14542p	-0.66595	0.0462436				KLTH0A02838p	-1.55952	0.0032622
YLR363W-A	-0.882	0.948	KLTH0H04004p	-0.742304	0.0236353				KLTH0D09130p	-2.43104	1.05642e-05
YNL209W	-0.881	0.959	KLTH0H09372p	-0.933579	0.024075				KLTH0D02970p	-3.80519	4.11954e-07
YGR173W	-0.881	0.955	KLTH0E08140p	-0.647296	0.0483358				KLTH0E04642p	-1.48756	0.0130544
YER074W	-0.879	0.959	KLTH0G13442p	-1.85075	0.000166647				KLTH0G18986p	-1.17205	0.0350449
YDR089W	-0.879	0.955	KLTH0D15466p	-0.853357	0.0127184				KLTH0A01056p	-1.20374	0.0155407
YKL056C	-0.878	0.959	KLTH0C08668p	-0.938933	0.00477071				KLTH0B04906p	-1.37426	0.00478334
YPL212C	-0.877	0.959	KLTH0C10802p	-0.743061	0.0440263				KLTH0C07150p	-1.83669	0.000404303
YIL053W	-0.875	0.959	KLTH0G10472p	-0.869934	0.00855059				KLTH0G15048p	-3.76372	4.15939e-07
YNL119W	-0.875	0.953	KLTH0E13332p	-0.6975	0.0399934				KLTH0G17050p	-4.97241	2.15874e-06
YLR060W	-0.874	0.959	INA17	-0.804127	0.0175542				KLTH0G01584p	-1.4033	0.0307865
YGL189C	-0.873	0.959	KLTH0G01584p	-1.94779	2.31317e-05				KLTH0A05412p	-2.42221	1.64934e-05
YMR194W	-0.873	0.958	KLTH0A06930p	-0.97092	0.00411808				KLTH0B04026p	-3.73551	7.22774e-07
YKR060W	-0.873	0.95	KLTH0H10560p	-1.24674	0.00040553				KLTH0G01474p	-1.18816	0.0155407
YJL157C	-0.872	0.958	KLTH0G11022p	-0.711955	0.0415536				KLTH0E08800p	-3.20171	2.15874e-06
YGR245C	-0.872	0.958	KLTH0G01232p	-0.701125	0.0397918				KLTH0D01694p	-2.43468	1.62512e-05
YDL213C	-0.871	0.957	KLTH0G03872p	-0.761378	0.0264296				KLTH0H09196p	-2.82003	5.66388e-06
YBR061C	-0.871	0.955	KLTH0C11858p	-0.970818	0.00947055				KLTH0E05962p	-1.49594	0.00338719
YGR211W	-0.87	0.957	KLTH0E01628p	-1.12898	0.0012566				KLTH0D14542p	-1.61977	0.0356334
YBL072C	-0.869	0.959	KLTH0E00990p	-0.85445	0.0296958				KLTH0A01012p	-1.33225	0.0102255
YDR496C	-0.869	0.958	KLTH0C03564p	-0.899043	0.0127906				KLTH0E03608p	-2.10858	0.000166472
YNL162W	-0.868	0.959	KLTH0G15246p	-0.706349	0.047302				KLTH0E06226p	-1.70124	0.0157764
YLR276C	-0.867	0.958	KLTH0C01716p	-4.52316	3.69939e-14				KLTH0C02332p	-1.06564	0.0389779
YNR013C	-0.867	0.956	KLTH0D14608p	-0.999786	0.00530092				KLTH0G18216p	-1.3825	0.0350449
YPR187W	-0.865	0.957	KLTH0G04048p	-0.811989	0.0278022				KLTH0B07612p	-1.40784	0.0112074
YJR002W	-0.865	0.957	KLTH0B07898p	-0.982036	0.00769232				KLTH0A07216p	-3.26343	2.76626e-06
YHR065C	-0.865	0.957	KLTH0D10604p	-1.00499	0.0127906				KLTH0H01408p	-1.27881	0.0192553
YJL198W	-0.864	0.956	KLTH0E14036p	-0.817436	0.024042				KLTH0G06028p	-2.52991	3.04116e-05
YPR163C	-0.863	0.958	KLTH0H04840p	-1.36505	0.00333727				KLTH0B02134p	-1.70218	0.0103783
YHR203C	-0.862	0.958	XP_002551765.1	-1.2443	0.000655666				KLTH0G07898p	-2.21571	0.00151326
YDL171C	-0.862	0.957	KLTH0E12628p	-0.866038	0.0279788				KLTH0G06820p	-1.02894	0.0441189
YGR162W	-0.861	0.958	KLTH0E11682p	-1.24758	0.00113683				KLTH0E04092p	-2.13131	0.000877014
YLR172C	-0.861	0.956	KLTH0C06974p	-0.806632	0.0378262				KLTH0D14432p	-1.56505	0.00763635
YNR044W	-0.861	0.954	KLTH0D05940p	-1.10861	0.00742337				KLTH0D02024p	-1.15888	0.0474461
YCR054C	-0.86	0.93	KLTH0C07832p	-1.19806	0.00863084				KLTH0E15664p	-1.45843	0.0130544
YPL093W	-0.858	0.958	KLTH0E09746p	-0.776415	0.0453638				KLTH0G05214p	-1.903	0.00157967
YMR131C	-0.857	0.957	AIM4	-0.922063	0.0199988				KLTH0A04334p	-1.86511	0.00122766
YIL019W	-0.857	0.952	KLTH0H05830p	-1.01375	0.0104553				KLTH0E00946p	-2.49165	8.08407e-05
YGL099W	-0.856	0.956	KLTH0H01826p	-1.12973	0.00457714				KLTH0D02750p	-2.8153	1.80742e-05
YGL120C	-0.855	0.957	KLTH0E07392p	-0.886982	0.0190983				KLTH0H13706p	-2.88951	0.000279773
YML093W	-0.854	0.956	KLTH0E06226p	-0.828706	0.040102				KLTH0D02662p	-3.21585	3.21433e-05
YAL025C	-0.852	0.956	KLTH0B05148p	-0.787904	0.0407534				KLTH0H11484p	-3.41793	8.34211e-06
YOL040C	-0.851	0.958	KLTH0G04268p	-1.01781	0.0117804				KLTH0D08822p	-2.20167	0.000282899
YML022W	-0.851	0.956	KLTH0E16676p	-4.36383	1.29642e-08				KLTH0D13244p	-1.72628	0.00434739
YGR271C-A	-0.851	0.954	KLTH0G05280p	-0.85913	0.0323259				KLTH0B06380p	-3.899	0.00138688
YDR037W	-0.848	0.958	KLTH0C07216p	-1.08608	0.033063				KLTH0H00836p	-2.29107	0.000148844
YDR500C	-0.848	0.958	KLTH0C02706p	-0.8736	0.0354496				KLTH0G13442p	-2.52036	0.00815423
YIL078W	-0.848	0.958	KLTH0G08602p	-0.922473	0.0293545				KLTH0A01166p	-1.89955	0.0059616
YBR187W	-0.848	0.956	KLTH0D08602p	-0.886899	0.0354096				KLTH0D01804p	-1.12892	0.0399632
YMR260C	-0.847	0.958	KLTH0H02684p	-0.818474	0.0445873				KLTH0B01540p	-2.35118	0.000333516
YGL169W	-0.843	0.951	KLTH0H09218p	-1.12513	0.00781494				KLTH0G13464p	-1.43213	0.0102255
YLL011W	-0.842	0.953	KLTH0D11880p	-0.935104	0.035251				KLTH0H10890p	-1.37186	0.0155901
YPL183C	-0.841	0.956	KLTH0E03168p	-1.51985	0.000646562				KLTH0H15048p	-2.45006	0.000180146
YDR045C	-0.841	0.948	KLTH0G00572p	-0.986236	0.0175679				KLTH0C10648p	-4.12841	2.21216e-05
YMR143W	-0.84	0.956	KLTH0E00616p	-1.2916	0.00688433				KLTH0D07876p	-3.75907	3.81412e-05
YOR234C	-0.84	0.956	KLTH0E15994p	-1.03537	0.0155807				KLTH0G05038p	-2.05282	0.000546637
YNL175C	-0.84	0.955	KLTH0E15268p	-1.4434	0.0267777				KLTH0E15488p	-2.42901	0.00024418
YHL001W	-0.839	0.956	KLTH0C01848p	-2.21242	2.72263e-05				KLTH0E00858p	-4.50924	3.14621e-05
YDR023W	-0.837	0.956	KLTH0C04774p	-1.35048	0.0123346				KLTH0A07304p	-1.62173	0.0130544
YLR186W	-0.837	0.955	KLTH0C10318p	-1.18241	0.0143211				KLTH0G17886p	-3.08713	4.23246e-05
YMR312W	-0.837	0.933	KLTH0G19272p	-1.007	0.0385005				KLTH0A04356p	-1.44468	0.0459201
YOR056C	-0.835	0.955	KLTH0H09460p	-1.74588	0.00284757				KLTH0E06820p	-4.45848	4.83191e-05
YLR435W	-0.835	0.952	KLTH0G10538R	-1.41199	0.00759332				KLTH0B07590p	-3.06557	4.09423e-05
YOR226C	-0.835	0.951	KLTH0E11660p	-1.06927	0.04835				KLTH0G05456p	-2.29684	0.00247718
YPL266W	-0.834	0.955	KLTH0E10032p	-1.58807	0.0340566				KLTH0H11506p	-3.24481	3.61862e-05
YGL105W	-0.833	0.956	KLTH0E00682p	-1.44474	0.0387096				KLTH0H02640p	-1.59702	0.00864299
YHR068W	-0.832	0.956	KLTH0A03674p	-1.52156	0.015646				KLTH0C04884p	-2.87322	9.7548e-05
YFL002C	-0.832	0.952	KLTH0G15290p	-1.31719	0.0393511				KLTH0B04730p	-1.21006	0.0350449
YML116W	-0.829	0.951	KLTH0B00286p	-1.40192	0.0333651				KLTH0G01606p	-1.29363	0.0249762
YOR107W	-0.828	0.941	KLTH0E01496p	0.0850427	0.936847				KLTH0E11880p	-1.32278	0.0402647
YDL043C	-0.823	0.941	KLTH0B04818p	2.70977	0.00768989				KLTH0C07194p	-2.36633	0.000535304
YOR145C	-0.822	0.955	KLTH0C03190p	1.53442	0.0298327				KLTH0D10780p	-1.21556	0.0403894
YGR024C	-0.821	0.95	KLTH0G12056p	0.0310506	0.979489				KLTH0E14454p	-2.34175	0.000472733
YMR308C	-0.819	0.955	KLTH0E05654p	1.96999	0.0595483				KLTH0D14564p	-2.01444	0.00288183
YHR032W	-0.819	0.954	XP_002556508.1	0.882988	0.27433				KLTH0D10384p	-3.88763	6.03236e-05
YLL028W	-0.819	0.953	KLTH0D06798p	2.41319	0.00322895				KLTH0E10362p	-3.4196	0.000535976
YOL097C	-0.818	0.955	KLTH0D08514p	1.77131	0.0799818				KLTH0D01254p	-2.0743	0.00230935
YLR057W	-0.817	0.948	KLTH0B01562p	1.69565	0.0107189				KLTH0E15334p	-1.47402	0.028167
YPL036W	-0.817	0.907	KLTH0H07106p	1.55092	0.218946				KLTH0D07898p	-2.59361	0.00319675
YER082C	-0.816	0.954	KLTH0H06864p	1.78568	0.0451463				KLTH0G18414p	-2.04114	0.0025582
YHR032W-A	-0.814	0.902	KLTH0D07018p	2.0041	0.13294				KLTH0A07172p	-2.77403	0.00135473
YPR043W	-0.813	0.955	KLTH0E11066p	1.90283	0.023075				KLTH0D05214p	-1.53441	0.0207543
YKL191W	-0.813	0.95	KLTH0E11858p	1.95095	0.135216				KLTH0E11814p	-2.98312	0.000247644
YNR012W	-0.813	0.946	KLTH0D14872p	1.58275	0.00274047				KLTH0D04334p	-1.84137	0.00478334
YLR106C	-0.812	0.954	KLTH0G07172p	3.3532	5.66512e-09				KLTH0D11330p	-2.7882	0.00113293
YOR116C	-0.811	0.953	KLTH0B09262p	1.2526	0.0946831				KLTH0A04444p	-2.00605	0.00275661
YNL207W	-0.811	0.952	KLTH0A01210p	2.60226	0.000706878				KLTH0G11836p	-1.30389	0.040583
YBR021W	-0.811	0.951	KLTH0E11836p	3.13215	0.0052862				KLTH0C09636p	-1.88935	0.00539223
YBL076C	-0.809	0.955	KLTH0G12782p	0.5253	0.627267				KLTH0C02552p	-1.52444	0.0320989
YNL113W	-0.809	0.953	KLTH0A06424p	0.878891	0.263844				KLTH0A01672p	-2.94153	0.000431755
YBL071W-A	-0.809	0.922	KLTH0A00572p	1.40211	0.274728				KLTH0E01166p	-1.39504	0.0352765
YLR449W	-0.808	0.954	KLTH0A04400p	0.409957	0.811684				KLTH0G08954p	-4.09875	0.000504039
YDR395W	-0.807	0.954	KLTH0D11286p	2.80365	0.0231478				KLTH0B02244p	-1.40896	0.0320989
YPR041W	-0.805	0.955	KLTH0G19360p	1.86732	0.0402199				KLTH0D05676p	-1.42431	0.0284984
YJR025C	-0.805	0.951	KLTH0D14476p	1.63203	0.0628373				KLTH0D06886p	-2.22931	0.00729363
YOR119C	-0.804	0.95	KLTH0G07150p	1.61153	0.0340566				KLTH0B04048p	-2.49591	0.00233997
YBR218C	-0.803	0.953	KLTH0H07436p	1.67991	0.285901				KLTH0A04268p	-3.3681	0.000404842
YDR120C	-0.803	0.952	KLTH0G15466p	0.79397	0.182384				KLTH0C09350p	-3.11412	0.000327335
YLR452C	-0.803	0.95	KLTH0H02508p	2.63385	0.0313718				KLTH0H14036p	-1.60724	0.0319899
YBR141C	-0.8	0.924	KLTH0E01870p	0.665285	0.444953				KLTH0A06094p	-2.33961	0.0130544
YLL048C	-0.799	0.952	KLTH0B06402p	0.336944	0.717797				KLTH0G13332p	-2.10235	0.00335093
YGR001C	-0.799	0.947	XP_002553587.1	NA	NA				KLTH0D16544p	-4.5505	0.00122675
YDL121C	-0.799	0.945	KLTH0G05808p	1.93863	0.399904				KLTH0G03454p	-1.95634	0.0186287
YMR309C	-0.798	0.953	KLTH0B02662p	1.69073	0.228412				KLTH0A04092p	-1.73639	0.0120326
YHR003C	-0.798	0.949	KLTH0D15202p	2.1385	0.136396				KLTH0E12386p	-2.9438	0.00154168
YDR184C	-0.798	0.944	KLTH0G18194p	2.10435	0.0395276				KLTH0H15730p	-1.85248	0.0120176
YPR132W	-0.797	0.953	KLTH0D13618p	-0.0543809	0.9821				KLTH0D08976p	-1.81848	0.0289413
YDL130W	-0.797	0.953	KLTH0E09042p	0.750518	0.506636				KLTH0H03212p	-1.96961	0.0199566
YLR223C	-0.797	0.951	KLTH0H13838p	2.8701	0.038096				ATG33	-1.8568	0.0118531
YAL003W	-0.796	0.953	KLTH0B06358p	2.55132	0.190674				KLTH0G18392p	-1.78977	0.0200997
YPL043W	-0.796	0.952	KLTH0E14344p	4.5377	0.120753				KLTH0D06820p	-2.15314	0.0114615
YOL059W	-0.796	0.952	XP_002555827.1	NA	NA				KLTH0E13112p	-2.86556	0.0021094
YJR047C	-0.795	0.953							KLTH0H06996p	-1.89991	0.0218159
YDR449C	-0.795	0.95							KLTH0G05896p	-2.35298	0.00760889
YOR260W	-0.794	0.951							KLTH0D08184p	-1.89487	0.0159041
YPR048W	-0.794	0.948							KLTH0D08910p	-2.19824	0.00743559
YDR428C	-0.794	0.935							KLTH0D04290p	-3.26791	0.00221419
YCL058W-A	-0.794	0.93							KLTH0H10494p	-2.01814	0.0238478
YOR182C	-0.793	0.953							KLTH0A05764p	-1.58173	0.0403894
YKR059W	-0.792	0.952							KLTH0D13816p	-2.41979	0.0108816
YHR066W	-0.792	0.951							KLTH0C05830p	-4.17748	0.00333921
YOR361C	-0.791	0.953							KLTH0H08316p	-2.82186	0.00658553
YCR031C	-0.79	0.953							KLTH0A05984p	-2.38659	0.0270527
YDR412W	-0.79	0.949							KLTH0H12012p	-4.14639	0.00363438
YKL156W	-0.789	0.953							KLTH0E01496p	-4.10696	0.00364289
YPR112C	-0.789	0.951							KLTH0B04818p	-2.12474	0.0179958
YPL249C-A	-0.788	0.953							KLTH0C03190p	-1.91378	0.0281964
YGR123C	-0.785	0.949							KLTH0G12056p	-2.71171	0.00937923
YHR084W	-0.784	0.951							KLTH0E05654p	-2.72164	0.00942284
YBR127C	-0.782	0.952							XP_002556508.1	-2.42701	0.0281964
YDL031W	-0.782	0.951							KLTH0D06798p	-3.97166	0.00585606
YNR024W	-0.782	0.942							KLTH0B01562p	-2.90779	0.00995848
YDR091C	-0.781	0.952							KLTH0H07106p	-2.10333	0.0269958
YLR221C	-0.779	0.95							KLTH0H06864p	-2.55365	0.0176489
YLR129W	-0.777	0.951							KLTH0D07018p	-4.83329	0.0142363
YOR224C	-0.777	0.951							KLTH0E11066p	-2.02191	0.0465973
YLR022C	-0.776	0.944							KLTH0E11858p	-6.24039	0.000965059
YML113W	-0.776	0.936							KLTH0A01210p	-4.67977	0.0186287
YPL126W	-0.775	0.952							KLTH0E11836p	-3.64647	0.0149616
YHR019C	-0.774	0.951							KLTH0G12782p	-2.29355	0.0427705
YCR102W-A	-0.774	0.901							KLTH0A00572p	-2.20624	0.0484046
YDL150W	-0.773	0.948							KLTH0A04400p	-3.43339	0.0355084
YMR014W	-0.773	0.948							KLTH0D11286p	-2.85415	0.0364682
YML103C	-0.772	0.948							KLTH0E01870p	-3.25824	0.0444554
YAL036C	-0.772	0.948							KLTH0E02244p	-4.22305	0.0432612
YER180C	-0.772	0.929							KLTH0G05808p	-3.23101	0.0434015
YGR118W	-0.771	0.951							KLTH0B02662p	-3.2211	0.0437899
YER165W	-0.771	0.951							KLTH0G18194p	-3.19584	0.0491405
YBR248C	-0.771	0.95							KLTH0D13618p	-4.14225	0.047327
YOR202W	-0.77	0.941							KLTH0B06358p	-5.0548	0.0189477
YGR264C	-0.769	0.951
YPL263C	-0.768	0.951
YHR088W	-0.768	0.948
YKR024C	-0.768	0.947
YKL099C	-0.767	0.946
YNL292W	-0.767	0.944
YLR355C	-0.766	0.951
YGL030W	-0.764	0.951
YML018C	-0.764	0.949
YPR169W	-0.763	0.949
YCR047C	-0.763	0.947
YNL110C	-0.762	0.95
YNL220W	-0.761	0.951
YCR053W	-0.759	0.95
YBR030W	-0.759	0.941
YJL212C	-0.758	0.94
YNR015W	-0.757	0.942
YGR081C	-0.755	0.941
YPL187W	-0.754	0.95
YHR025W	-0.75	0.949
YPR143W	-0.749	0.948
YDL061C	-0.748	0.95
YPL199C	-0.748	0.949
YGR185C	-0.747	0.95
YDL112W	-0.747	0.946
YOL061W	-0.746	0.949
YFL022C	-0.744	0.949
YOR210W	-0.744	0.948
YAL019W	-0.742	0.945
YPR137W	-0.741	0.948
YOL159C-A	-0.741	0.922
YLR068W	-0.739	0.93
YBR142W	-0.738	0.947
YML099C	-0.738	0.942
YPR144C	-0.737	0.947
YKR063C	-0.737	0.938
YMR142C	-0.735	0.946
YOR167C	-0.734	0.946
YKR071C	-0.734	0.944
YOR046C	-0.734	0.944
YJL138C	-0.733	0.946
YOR133W	-0.732	0.946
YOL093W	-0.732	0.939
YDR020C	-0.732	0.926
YNR060W	-0.731	0.945
YLR243W	-0.73	0.939
YDR266C	-0.729	0.939
YMR093W	-0.727	0.943
YBR271W	-0.727	0.928
snR44	-0.726	0.918
YHR085W	-0.725	0.937
YMR239C	-0.725	0.934
YML108W	-0.725	0.918
YPL108W	-0.725	0.906
YCL031C	-0.724	0.943
YOR337W	-0.723	0.938
YMR259C	-0.722	0.94
YJL133C-A	-0.722	0.936
YPL239W	-0.72	0.944
YLR397C	-0.72	0.94
YLR051C	-0.72	0.939
YDR385W	-0.719	0.946
YMR038C	-0.719	0.943
YPR070W	-0.718	0.938
YGR071C	-0.717	0.929
YJR072C	-0.716	0.943
YMR123W	-0.715	0.938
YNL244C	-0.714	0.944
YGR285C	-0.713	0.945
YHR020W	-0.712	0.944
YJL193W	-0.712	0.924
YNR053C	-0.71	0.944
YLR287C	-0.71	0.937
YCR016W	-0.709	0.942
YBR074W	-0.708	0.939
YBR239C	-0.708	0.92
YLR372W	-0.706	0.944
YOL030W	-0.705	0.943
YHL039W	-0.704	0.94
YOR370C	-0.702	0.943
YOR188W	-0.702	0.936
YBL081W	-0.702	0.934
YJR148W	-0.701	0.94
YLR410W-B	-0.701	0.934
YGR214W	-0.699	0.944
YBR143C	-0.699	0.944
YLR347C	-0.699	0.94
YER156C	-0.694	0.941
YLR287C-A	-0.692	0.943
YOR051C	-0.691	0.941
YIL091C	-0.689	0.94
YGR040W	-0.689	0.933
YHR208W	-0.688	0.942
YER036C	-0.687	0.942
YDR339C	-0.686	0.938
YHR062C	-0.686	0.929
YDR399W	-0.685	0.942
YLR293C	-0.683	0.942
YDR234W	-0.683	0.941
YJL069C	-0.683	0.939
YPR145W	-0.682	0.942
YNL308C	-0.682	0.941
YNL186W	-0.682	0.941
YBR028C	-0.68	0.934
YBR092C	-0.677	0.942
YPR190C	-0.677	0.938
YHR036W	-0.676	0.926
YDL184C	-0.675	0.942
YIL003W	-0.675	0.919
YMR277W	-0.674	0.936
YER002W	-0.673	0.938
YPL237W	-0.671	0.94
YJR124C	-0.671	0.931
YHR144C	-0.67	0.918
YER064C	-0.668	0.931
YML106W	-0.667	0.939
YNL023C	-0.666	0.931
YHR064C	-0.665	0.94
YOR078W	-0.665	0.936
YKL082C	-0.664	0.937
YER155C	-0.663	0.936
YOR166C	-0.663	0.928
YGR020C	-0.662	0.938
YGL215W	-0.662	0.938
YKL120W	-0.662	0.937
YNL153C	-0.662	0.932
YJL065C	-0.662	0.913
YDR046C	-0.661	0.932
YDR143C	-0.66	0.931
YOL092W	-0.659	0.935
YGL070C	-0.659	0.931
YPL112C	-0.658	0.937
YER049W	-0.657	0.937
YER148W	-0.657	0.937
YDR261W-B	-0.657	0.931
YDR152W	-0.655	0.936
YLR262C-A	-0.654	0.935
YGR195W	-0.653	0.931
YHL036W	-0.651	0.907
YMR146C	-0.649	0.937
YGR158C	-0.648	0.932
YNL124W	-0.645	0.931
YNL062C	-0.644	0.93
YPL246C	-0.643	0.935
YHR169W	-0.643	0.93
YLR065C	-0.643	0.925
YBR195C	-0.643	0.916
YEL040W	-0.642	0.936
YNL240C	-0.641	0.918
YML080W	-0.64	0.922
YDL129W	-0.64	0.9
YPL265W	-0.638	0.936
YLR384C	-0.637	0.934
YFL023W	-0.636	0.922
YEL021W	-0.633	0.932
YPR033C	-0.632	0.934
YER007C-A	-0.63	0.931
YMR080C	-0.629	0.932
YDR257C	-0.628	0.926
YDR514C	-0.628	0.922
YOR192C	-0.627	0.935
YDR429C	-0.625	0.934
YEL053C	-0.625	0.923
YER025W	-0.624	0.933
YLR074C	-0.623	0.931
YBR155W	-0.623	0.927
YMR108W	-0.622	0.933
YGR090W	-0.621	0.932
YDR454C	-0.621	0.931
YDR361C	-0.62	0.929
YHR193C	-0.618	0.933
YHR081W	-0.617	0.928
YGR251W	-0.617	0.911
YLR083C	-0.616	0.932
YPR060C	-0.616	0.924
YPL092W	-0.616	0.902
YHL007C	-0.615	0.931
YOR098C	-0.614	0.928
YIL110W	-0.613	0.921
YLR146C	-0.613	0.912
YLR014C	-0.613	0.91
YPR138C	-0.612	0.928
YOL066C	-0.612	0.917
21S_rRNA	-0.61	0.903
YGR094W	-0.609	0.932
YBL061C	-0.609	0.927
YNL154C	-0.608	0.93
YCR034W	-0.608	0.93
YKR082W	-0.608	0.927
YBL068W	-0.608	0.922
YGR068C	-0.608	0.912
YDR226W	-0.607	0.931
YGL054C	-0.604	0.928
YGR210C	-0.603	0.926
YOR307C	-0.602	0.92
YNL160W	-0.602	0.906
YGR083C	-0.6	0.927
YDR398W	-0.599	0.929
YDR190C	-0.599	0.929
YGR095C	-0.599	0.922
YOL115W	-0.595	0.923
YDR524C-B	-0.593	0.929
YBR267W	-0.592	0.926
YAL035W	-0.591	0.929
YPR036W-A	-0.59	0.929
YKR072C	-0.59	0.92
YGL223C	-0.59	0.916
YNL151C	-0.589	0.919
YHR040W	-0.589	0.91
YML023C	-0.589	0.909
YML046W	-0.588	0.918
YPL243W	-0.587	0.928
YHR170W	-0.587	0.928
YDL178W	-0.585	0.923
YER126C	-0.584	0.927
YEL009C	-0.583	0.929
YNR021W	-0.583	0.927
YBL024W	-0.583	0.927
YKR026C	-0.583	0.923
YNL001W	-0.583	0.92
YNR046W	-0.583	0.918
YER009W	-0.577	0.928
YEL027W	-0.576	0.928
YLR017W	-0.576	0.923
YNR018W	-0.574	0.916
YPL106C	-0.573	0.918
YOR271C	-0.572	0.916
YLL018C	-0.571	0.918
YOR021C	-0.57	0.912
YLR388W	-0.569	0.918
YNL163C	-0.569	0.909
YOR209C	-0.568	0.917
YKL054C	-0.568	0.917
YIL035C	-0.567	0.915
YIL083C	-0.567	0.913
YBR060C	-0.567	0.908
YGL092W	-0.566	0.914
YCL018W	-0.565	0.917
YML058W-A	-0.565	0.913
YHR070W	-0.564	0.907
YBR002C	-0.559	0.906
YKL110C	-0.557	0.913
YDR002W	-0.556	0.916
YBR242W	-0.556	0.903
YOR236W	-0.556	0.901
YOL145C	-0.553	0.911
YPL037C	-0.552	0.914
YBR115C	-0.552	0.914
YLR420W	-0.552	0.905
YLR237W	-0.548	0.914
YLR064W	-0.548	0.901
YKL068W	-0.547	0.91
YCL025C	-0.546	0.914
YDR158W	-0.544	0.911
YEL003W	-0.544	0.902
YHR077C	-0.543	0.909
YDL205C	-0.543	0.903
YLR367W	-0.538	0.911
YGL014W	-0.538	0.907
YKR042W	-0.535	0.909
YJR042W	-0.533	0.906
YPL030W	-0.531	0.903
YGL202W	-0.53	0.908
YNL134C	-0.53	0.905
YOL124C	-0.53	0.902
YKR043C	-0.529	0.907
YOL021C	-0.528	0.907
YJR064W	-0.524	0.905
YIR012W	-0.524	0.904
YOR270C	-0.523	0.907
YIL149C	-0.522	0.901
YNL221C	-0.522	0.901
YOL098C	-0.52	0.902
YDL122W	-0.518	0.904
YBL051C	-0.516	0.904
YGR119C	-0.515	0.901
YPL169C	-0.514	0.903
YPL146C	-0.512	0.904
YMR241W	-0.51	0.904
YGL256W	-0.505	0.905
YDR172W	-0.505	0.904
YLR180W	-0.503	0.9
15S_rRNA	-2.76	0.981
SCR1	-1.885	0.959
YFL014W	-1.471	0.954
YHL028W	-0.87	0.949
YDR343C	-1.405	0.941
YDR420W	-0.719	0.937
YGR014W	-0.68	0.936
YGL195W	-0.675	0.932
YCL009C	-0.643	0.931
YDR206W	-0.641	0.93
YJL130C	-0.624	0.929
YJL145W	-0.64	0.928
YOR375C	-0.613	0.928
YMR247C	-0.665	0.927
YCR024C-B	-0.606	0.926
YDR310C	-0.624	0.926
YGL245W	-0.596	0.926
YEL043W	-0.662	0.925
YOR192C-B	-1.828	0.922
YNL256W	-0.612	0.922
YBL079W	-0.605	0.92
YOR092W	-0.606	0.92
YIL038C	-0.584	0.918
YLR139C	-0.723	0.917
snR68	-2.139	0.916
YER128W	-0.89	0.916
YNL053W	-0.608	0.916
YKL184W	-0.59	0.915
YBL014C	-0.622	0.915
YNL227C	-0.591	0.915
YDR110W	-0.596	0.914
YOR390W	-0.835	0.911
YER057C	-0.567	0.909
YER129W	-0.563	0.907
YNL078W	-0.609	0.907
YGR204W	-0.543	0.907
YML082W	-0.571	0.907
YEL072W	-0.61	0.906
YBL084C	-0.603	0.905
YMR212C	-0.547	0.905
YCR005C	-0.532	0.904
YPR114W	-0.546	0.904
YER099C	-0.561	0.903
YOR229W	-0.547	0.903
YJL134W	-0.567	0.902
YEL071W	-0.521	0.902
YJL026W	-0.52	0.902
YOR332W	-0.515	0.901
YCR084C	-0.519	0.9
